# Supplementary material for: Dynamical criticality of spin-shear coupling in van der Waals antiferromagnets
Source: Nat Commun. 2022 Nov 3;13:6598. doi: 10.1038/s41467-022-34376-5 (PMC9633802; doi:10.1038/s41467-022-34376-5)
Supplement: Supplementary file 2 — Source Data [file 41467_2022_34376_MOESM2_ESM.xlsx]

## Sheet: Fig. 2b
Tempreature (K)	70	80	90	95	100	102.5	105	107.5	110	112.5	113.75	115	117	119	121	125	135	150
Delay (ns)
-40	0.01292	-0.00962	0.00622	-0.00801	-0.00535	0.01451	-0.02575	0.00162	-0.01863	0.05952	0.01875	-0.01409	-0.0153	0.01229	0.00197	0.0247	-0.00935	0.00334
-30	-0.000175	0.03752	-0.00617	0.02909	0.00374	-0.01028	0.04299	-0.0086	-0.00233	-0.05686	0.01395	0.01315	0.02975	-0.01616	-0.0157	-0.0329	0.0231	-0.00187
-20	0.00102	-0.00113	0.00317	-0.01966	0.01062	-0.00484	-0.02504	0.000815	0.02688	0.03984	-0.03655	0.03835	-0.009	-0.00536	0.00607	0.0012	-0.00375	-0.03356
-10	-0.01377	-0.02676	-0.00323	-0.00141	-0.009	0.000609	0.0078	0.00615	-0.00592	-0.0425	0.00385	-0.03741	-0.00545	0.00924	0.00767	0.007	-0.01001	0.03209
0	-0.79668	-0.87001	-0.8563	-0.90354	-0.78824	-0.7561	-0.80629	-0.96378	-0.78312	-1.12975	-0.92843	-0.83483	-0.90048	-0.89431	-0.76691	-0.88882	-0.53575	-0.42469
10	-1.08841	-1.09836	-1.03979	-1.01361	-0.99794	-1.01262	-1.0829	-1.08606	-0.99057	-1.1022	-1.13599	-1.08198	-0.91522	-0.89133	-0.88049	-0.91542	-0.51239	-0.31405
20	-1.03888	-1.16785	-1.05205	-0.99561	-1.0164	-1.00203	-1.0359	-1.05008	-0.98707	-1.08099	-0.99404	-1.03722	-0.93622	-0.90623	-0.82386	-0.87947	-0.52495	-0.31893
30	-1.03048	-1.03666	-1.01797	-1.01074	-0.96543	-0.93018	-1.01244	-0.99021	-0.98911	-1.04358	-1.04807	-0.8848	-0.87522	-0.82473	-0.80808	-0.82871	-0.49505	-0.35087
40	-0.95227	-1.06818	-0.95682	-0.93392	-0.94035	-0.94366	-0.9673	-0.94908	-0.94551	-1.01815	-0.93321	-0.9369	-0.85841	-0.88182	-0.79445	-0.8159	-0.52585	-0.29405
50	-0.85528	-0.89841	-0.89963	-0.90409	-0.9223	-0.91006	-0.93412	-0.98146	-0.87903	-0.83863	-0.98469	-0.90056	-0.82756	-0.78344	-0.73327	-0.78727	-0.47641	-0.31737
60	-0.75198	-0.83907	-0.83082	-0.88611	-0.9158	-0.84294	-0.90403	-0.88767	-0.90044	-0.89218	-0.92599	-0.83878	-0.77514	-0.75917	-0.78049	-0.77579	-0.49444	-0.28257
70	-0.75477	-0.79	-0.80654	-0.80963	-0.85142	-0.85393	-0.86875	-0.89773	-0.8564	-0.77557	-0.8824	-0.79664	-0.76143	-0.7263	-0.69807	-0.72629	-0.44137	-0.30076
80	-0.63688	-0.78429	-0.75447	-0.79605	-0.81555	-0.79451	-0.89705	-0.84945	-0.83587	-0.78353	-0.86192	-0.79257	-0.68101	-0.70853	-0.64617	-0.73632	-0.4455	-0.34506
90	-0.65468	-0.73806	-0.69345	-0.70344	-0.85353	-0.79533	-0.80787	-0.7913	-0.7948	-0.66294	-0.77031	-0.76285	-0.66864	-0.7073	-0.6668	-0.74463	-0.39274	-0.30983
100	-0.57918	-0.69182	-0.6889	-0.69872	-0.7684	-0.74489	-0.83087	-0.81002	-0.76015	-0.69703	-0.77842	-0.65759	-0.63782	-0.62568	-0.56505	-0.73655	-0.40586	-0.30883
110	-0.52028	-0.62842	-0.63669	-0.69792	-0.76598	-0.72819	-0.72822	-0.78503	-0.85532	-0.69675	-0.74414	-0.70855	-0.64944	-0.60561	-0.59735	-0.63838	-0.40392	-0.25913
120	-0.47257	-0.63679	-0.60264	-0.61681	-0.69516	-0.67174	-0.80642	-0.76046	-0.76168	-0.72733	-0.713	-0.61297	-0.61398	-0.59583	-0.57955	-0.62918	-0.39111	-0.24497
130	-0.46448	-0.51798	-0.59439	-0.62205	-0.64347	-0.68106	-0.72847	-0.72679	-0.76551	-0.61153	-0.68595	-0.66895	-0.58566	-0.52871	-0.51866	-0.63471	-0.37632	-0.23544
140	-0.43457	-0.51545	-0.54623	-0.58757	-0.6828	-0.64089	-0.69644	-0.72446	-0.76955	-0.69913	-0.62338	-0.63255	-0.57539	-0.5274	-0.54351	-0.57127	-0.36868	-0.2538
150	-0.44538	-0.53589	-0.53787	-0.53048	-0.61501	-0.62439	-0.6608	-0.67375	-0.72596	-0.60976	-0.71067	-0.57825	-0.53312	-0.54971	-0.50929	-0.53395	-0.36393	-0.25886
160	-0.35598	-0.48028	-0.46683	-0.48703	-0.58862	-0.60166	-0.69776	-0.66051	-0.68615	-0.50906	-0.63621	-0.63305	-0.49462	-0.48643	-0.49163	-0.53973	-0.35375	-0.19837
170	-0.33578	-0.4179	-0.49796	-0.49502	-0.5521	-0.59353	-0.65395	-0.66962	-0.65756	-0.60872	-0.58216	-0.56007	-0.50179	-0.46866	-0.49764	-0.53588	-0.33479	-0.23539
180	-0.34518	-0.40023	-0.44928	-0.46736	-0.5417	-0.54228	-0.67453	-0.60596	-0.66707	-0.63948	-0.63682	-0.54408	-0.49874	-0.46182	-0.44977	-0.51972	-0.33218	-0.21278
190	-0.32847	-0.38035	-0.40148	-0.43091	-0.53891	-0.55347	-0.59784	-0.6274	-0.67929	-0.54217	-0.58501	-0.57644	-0.48198	-0.45249	-0.46775	-0.46533	-0.31618	-0.17688
200	-0.28617	-0.39711	-0.45087	-0.46432	-0.47572	-0.51056	-0.60205	-0.59152	-0.65886	-0.55618	-0.59817	-0.50245	-0.44265	-0.46034	-0.41733	-0.4588	-0.3092	-0.19816
210	-0.26617	-0.3846	-0.3383	-0.38919	-0.43496	-0.49372	-0.56643	-0.55971	-0.63128	-0.49718	-0.50124	-0.5129	-0.51114	-0.40545	-0.43116	-0.44615	-0.30264	-0.18422
220	-0.24698	-0.3649	-0.36786	-0.40543	-0.47626	-0.42171	-0.53015	-0.54207	-0.64273	-0.5219	-0.49652	-0.45935	-0.42171	-0.4057	-0.41635	-0.43357	-0.2903	-0.1585
230	-0.21948	-0.36241	-0.32199	-0.3932	-0.41463	-0.44757	-0.5325	-0.51852	-0.56356	-0.58612	-0.55738	-0.44609	-0.41775	-0.36918	-0.4111	-0.40161	-0.24317	-0.18581
240	-0.22908	-0.35704	-0.34844	-0.37535	-0.41392	-0.46068	-0.5369	-0.4855	-0.5559	-0.46257	-0.48389	-0.47721	-0.44779	-0.41213	-0.3771	-0.44645	-0.27428	-0.17391
250	-0.21397	-0.28762	-0.38228	-0.36514	-0.34242	-0.38789	-0.53915	-0.43396	-0.52438	-0.47003	-0.53167	-0.47256	-0.44521	-0.33239	-0.30803	-0.40254	-0.24027	-0.17618
260	-0.18138	-0.2837	-0.30172	-0.34501	-0.36782	-0.42615	-0.49189	-0.48331	-0.53575	-0.48172	-0.52142	-0.52295	-0.39788	-0.37336	-0.36976	-0.40137	-0.27006	-0.17108
270	-0.19558	-0.30804	-0.30198	-0.32015	-0.36363	-0.39228	-0.44747	-0.48231	-0.51254	-0.36541	-0.51719	-0.42691	-0.39666	-0.37422	-0.29524	-0.36719	-0.23454	-0.18302
280	-0.19558	-0.29293	-0.26159	-0.35492	-0.33789	-0.34402	-0.44577	-0.487	-0.56599	-0.4519	-0.49746	-0.45245	-0.3192	-0.35651	-0.32033	-0.42678	-0.23382	-0.13839
290	-0.20377	-0.27814	-0.287	-0.27794	-0.37969	-0.35026	-0.45316	-0.46219	-0.51791	-0.45854	-0.43608	-0.46387	-0.37465	-0.36172	-0.30821	-0.3912	-0.22732	-0.11912
300	-0.18207	-0.26577	-0.26875	-0.31803	-0.30057	-0.34326	-0.40992	-0.41219	-0.52966	-0.45671	-0.46068	-0.36364	-0.33438	-0.30406	-0.30331	-0.39486	-0.21789	-0.1687
350	-0.14383	-0.2236	-0.24742	-0.28861	-0.28455	-0.29924	-0.38333	-0.38132	-0.46079	-0.38365	-0.41107	-0.38509	-0.31308	-0.30639	-0.2593	-0.32278	-0.17807	-0.15122
403.75	-0.132	-0.17364	-0.18149	-0.22164	-0.27078	-0.30541	-0.34847	-0.27474	-0.40877	-0.3363	-0.39264	-0.35339	-0.28361	-0.28372	-0.2218	-0.29072	-0.17155	-0.12037
457.5	-0.09461	-0.14016	-0.11815	-0.19506	-0.24277	-0.22187	-0.30497	-0.32905	-0.42063	-0.28588	-0.3742	-0.32169	-0.25414	-0.26106	-0.18431	-0.25867	-0.16503	-0.08951
511.25	-0.06751	-0.11609	-0.11948	-0.16791	-0.22795	-0.20871	-0.23822	-0.2158	-0.3191	-0.2401	-0.34688	-0.31781	-0.22892	-0.23459	-0.1616	-0.23094	-0.14906	-0.07505
565	-0.06646	-0.08934	-0.12487	-0.16456	-0.19703	-0.16699	-0.19632	-0.25633	-0.26899	-0.24795	-0.31897	-0.31578	-0.20398	-0.20787	-0.13987	-0.2035	-0.13247	-0.06168
618.75	-0.06787	-0.06315	-0.10823	-0.16787	-0.14818	-0.14288	-0.21599	-0.21316	-0.25128	-0.26867	-0.29901	-0.28111	-0.19722	-0.17843	-0.12683	-0.17577	-0.1035	-0.04923
672.5	-0.05871	-0.05378	-0.12141	-0.11807	-0.14056	-0.12075	-0.18092	-0.16359	-0.24284	-0.28309	-0.28017	-0.24182	-0.19304	-0.14859	-0.11503	-0.148	-0.07278	-0.0369
726.25	-0.05963	-0.06931	-0.11105	-0.12076	-0.14919	-0.10506	-0.17132	-0.14446	-0.2032	-0.25615	-0.28285	-0.24867	-0.16074	-0.12896	-0.10626	-0.15058	-0.07278	-0.0459
780	-0.05658	-0.05785	-0.06538	-0.10616	-0.15444	-0.09287	-0.1785	-0.14522	-0.17491	-0.18708	-0.29045	-0.26607	-0.12202	-0.11166	-0.09819	-0.1601	-0.07981	-0.05977
833.75	-0.0529	-0.04242	-0.08292	-0.0796	-0.11553	-0.08383	-0.15245	-0.14302	-0.19164	-0.14845	-0.2609	-0.23579	-0.1167	-0.11365	-0.08771	-0.13563	-0.07705	-0.04243
887.5	-0.01899	-0.03368	-0.0889	-0.12259	-0.08202	-0.10782	-0.11004	-0.10017	-0.14253	-0.18744	-0.2191	-0.18979	-0.12241	-0.122	-0.07644	-0.09995	-0.07107	-0.0148
941.25	-0.03679	-0.02765	-0.09981	-0.08854	-0.10778	-0.08627	-0.13851	-0.11984	-0.1597	-0.15951	-0.22415	-0.18738	-0.11876	-0.12111	-0.06722	-0.08999	-0.05745	-0.01308
995	-0.05016	-0.04179	-0.09012	-0.10151	-0.0868	-0.0642	-0.14586	-0.12959	-0.16947	-0.16193	-0.25027	-0.20458	-0.11091	-0.11608	-0.05893	-0.0916	-0.0404	-0.02301
1048.75	-0.03929	-0.05829	-0.05847	-0.09131	-0.06263	-0.10856	-0.11066	-0.07553	-0.13148	-0.206	-0.23299	-0.20804	-0.11015	-0.09947	-0.06345	-0.09546	-0.04107	-0.02654
1102.5	-0.01965	-0.05199	-0.03747	-0.07495	-0.07245	-0.09628	-0.09233	-0.08592	-0.13119	-0.20096	-0.19002	-0.20335	-0.1136	-0.076	-0.07556	-0.10064	-0.05225	-0.02627
1156.25	-0.0092	-0.03043	-0.04302	-0.10633	-0.08906	-0.06012	-0.09817	-0.1018	-0.1129	-0.15851	-0.18178	-0.18244	-0.11072	-0.07352	-0.07997	-0.099	-0.04531	-0.0119
1210	-0.01178	-0.02156	-0.04635	-0.09519	-0.09598	-0.06754	-0.12385	-0.06054	-0.0743	-0.10001	-0.20019	-0.14907	-0.10301	-0.08714	-0.07846	-0.09211	-0.02448	0.01328
1263.75	-0.01332	-0.00399	-0.04416	-0.0898	-0.08508	-0.06247	-0.11832	-0.10043	-0.09963	-0.10869	-0.20215	-0.14055	-0.09253	-0.08371	-0.07468	-0.08163	-0.01995	0.01343
1317.5	-0.02828	-0.01469	-0.0726	-0.08255	-0.05687	-0.0724	-0.12744	-0.04447	-0.0962	-0.09302	-0.18791	-0.15647	-0.07934	-0.0635	-0.06867	-0.06759	-0.03149	-0.01108
1371.25	-0.00515	0.01357	-0.01609	-0.07004	-0.09782	-0.03972	-0.07978	-0.0811	-0.07054	-0.07881	-0.17529	-0.15798	-0.08026	-0.05908	-0.05858	-0.06313	-0.03824	-0.01765
1425	0.00492	-0.00103	-0.03282	-0.07284	-0.06822	-0.06801	-0.07253	-0.03953	-0.08018	-0.09952	-0.16469	-0.14128	-0.09903	-0.07464	-0.04333	-0.07076	-0.03894	-0.00159
1478.75	-0.006	0.00162	-0.04158	-0.07068	-0.04464	-0.05251	-0.09103	-0.08402	-0.09368	-0.05175	-0.15284	-0.12926	-0.10739	-0.07942	-0.03569	-0.06939	-0.03762	0.00946
1532.5	-0.01266	0.00642	-0.04017	-0.06638	-0.03719	-0.04079	-0.0799	-0.07901	-0.09935	-0.03198	-0.13896	-0.12489	-0.09874	-0.06661	-0.04046	-0.05332	-0.033	0.01234
1586.25	-0.01195	0.00606	-0.03794	-0.06269	-0.03513	-0.07994	-0.09486	-0.04058	-0.07831	-0.08585	-0.12861	-0.12195	-0.08887	-0.05565	-0.04401	-0.04209	-0.02685	0.01235
1640	-0.01125	0.0057	-0.03571	-0.05901	-0.03306	-0.0305	-0.09137	-0.06768	-0.09145	-0.13738	-0.12585	-0.12206	-0.07639	-0.04863	-0.04494	-0.04126	-0.01741	0.00621
1693.75	-0.01055	0.00535	-0.03348	-0.05532	-0.03099	-0.06271	-0.0297	-0.02161	-0.06122	-0.12946	-0.12408	-0.11697	-0.06686	-0.04993	-0.04112	-0.04901	-0.01026	0.00378
1747.5	-0.00984	0.00499	-0.03124	-0.05163	-0.02893	-0.04973	-0.10222	-0.04238	-0.07361	-0.06103	-0.12519	-0.09676	-0.06594	-0.0754	-0.02349	-0.08168	-0.00981	0.01214
1801.25	-0.00914	0.00463	-0.02901	-0.04794	-0.02686	-0.03586	-0.04687	-0.04695	-0.06187	-0.02527	-0.11957	-0.08489	-0.06402	-0.0915	-0.009	-0.10368	-0.01171	0.0168
1855	-0.00844	0.00428	-0.02678	-0.04425	-0.02479	-0.05224	-0.09372	-0.0208	-0.04672	-0.04739	-0.08597	-0.1077	-0.05793	-0.06862	-0.00757	-0.08129	-0.02345	0.00606
1908.75	-0.00773	0.00392	-0.02455	-0.04057	-0.02273	-0.01825	-0.0897	-0.09423	-0.07024	-0.0835	-0.05844	-0.12354	-0.05332	-0.05074	-0.00691	-0.06224	-0.03256	-0.00215
1962.5	-0.00703	0.00356	-0.02232	-0.03688	-0.02066	-0.03771	-0.07413	-0.0309	-0.05873	0.00306	-0.07088	-0.0935	-0.05841	-0.06574	-0.01133	-0.0652	-0.02436	0.00631
2016.25	-0.00633	0.00321	-0.02009	-0.03319	-0.0186	-0.06661	-0.07219	-0.03705	-0.05707	0.01266	-0.08325	-0.0658	-0.06292	-0.07852	-0.01518	-0.06689	-0.01611	0.01456
2070	-0.00562	0.00285	-0.01785	-0.0295	-0.01653	-0.05974	-0.07637	-0.04069	-0.06284	0.00276	-0.09477	-0.06931	-0.0596	-0.0618	-0.01151	-0.05176	-0.00719	0.02016
2123.75	-0.00492	0.0025	-0.01562	-0.02582	-0.01446	-0.03284	-0.06359	-0.02107	-0.04887	0.01946	-0.10621	-0.07292	-0.05626	-0.04516	-0.0081	-0.03675	0.00161	0.0259
2177.5	-0.00422	0.00214	-0.01339	-0.02213	-0.0124	-0.04577	-0.04094	-0.04687	-0.05649	-0.05364	-0.10745	-0.0901	-0.05066	-0.03878	-0.03591	-0.03665	-0.0045	0.02924
2231.25	-0.00352	0.00178	-0.01116	-0.01844	-0.01033	-0.08816	-0.08107	-0.0417	-0.07587	-0.11191	-0.10868	-0.10727	-0.04505	-0.03241	-0.06373	-0.03656	-0.01062	0.03257
2285	-0.00281	0.00143	-0.00893	-0.01475	-0.00827	-0.02881	-0.05696	-0.03656	-0.06832	-0.1208	-0.11959	-0.09405	-0.04381	-0.02851	-0.03185	-0.03245	-0.00525	0.02525
2338.75	-0.00211	0.00107	-0.0067	-0.01106	-0.0062	-0.05714	-0.06919	-0.0191	-0.06843	-0.04098	-0.13106	-0.07909	-0.04282	-0.02475	0.00346	-0.02811	0.000779	0.01993
2392.5	-0.00141	0.000713	-0.00446	-0.00738	-0.00413	-0.0533	-0.06616	-0.01419	-0.05128	-0.02717	-0.10947	-0.10119	-0.03762	-0.02435	0.00523	-0.04626	-0.00343	0.02881
2446.25	-0.000703	0.000356	-0.00223	-0.00369	-0.00207	-0.03836	-0.09023	-0.05385	-0.01073	-0.07008	-0.08353	-0.12817	-0.03188	-0.0244	0.00259	-0.06739	-0.00898	0.0305
2500	0	0	0	0	0	-0.05257	-0.09882	-0.04733	-0.05684	0.02588	-0.07755	-0.11448	-0.05047	-0.03933	0.00144	-0.05983	-0.00259	0.0324

## Sheet: Fig.2c
Tempreature (K)	70	80	90	95	100	102.5	105	107.5	110	112.5	113.75	115	117	119	121	125	135	150
Delay (ns)
-40	-0.00557	-0.00723	0.00223	0.00298	0.00534	-0.00343	-0.02496	0.0005	0.01458	-0.01948	-0.00208	-0.000617	0.00393	0.01201	-0.01392	0.00322	-0.03712	-0.00483
-30	-0.01187	-0.00873	-0.01196	-0.01129	0.00122	-0.01629	0.01384	-0.02106	-0.00218	0.00691	-0.00855	-0.00764	0.01643	-0.00343	-0.0065	0.00048	-0.01145	0.00986
-20	0.00303	-0.0105	0.00466	0.00327	-0.00386	-0.000112	0.01176	0.02428	-0.00143	-0.00753	0.0096	0.00261	-0.00393	-0.01244	0.0237	-0.0045	0.00782	0.00879
-10	0.01593	0.02778	0.00475	0.00639	-0.00372	0.0185	-0.00114	-0.00458	-0.01156	0.0189	0.00016	0.00581	-0.0165	0.00281	-0.00329	0.00077	0.04074	-0.0138
0	0.68759	0.50951	0.71082	0.63574	0.76374	0.79326	0.76768	0.74986	0.85198	0.8523	0.5183	0.4993	-0.07227	-0.30127	-0.35575	-0.49405	-0.45214	-0.29349
10	1.24895	1.22896	1.70624	1.74424	1.90708	2.00734	1.98262	2.2813	2.36372	2.7828	2.1812	1.69507	0.4042	-0.05252	-0.20559	-0.37136	-0.39392	-0.19958
20	1.43305	1.5963	2.01046	2.06428	2.24504	2.34814	2.33722	2.64522	2.73848	3.1377	2.3683	1.78067	0.44947	-0.05459	-0.188	-0.35666	-0.37005	-0.22745
30	1.20895	1.73283	2.1281	2.2425	2.4637	2.55416	2.66134	2.9632	2.9586	3.15223	2.41033	1.8342	0.4674	-0.03572	-0.17148	-0.33792	-0.39422	-0.22329
40	0.89015	1.7152	2.15964	2.3409	2.64314	2.75888	2.7986	3.15066	3.08374	3.19167	2.44027	1.8408	0.48907	-0.00574	-0.16835	-0.33376	-0.39683	-0.21135
50	0.31766	1.5649	1.96318	2.36456	2.68948	2.89152	2.93256	3.26168	3.16922	3.1971	2.45183	1.90957	0.55397	0.03498	-0.14056	-0.32639	-0.3662	-0.21762
60	0.05241	1.32027	1.64422	2.3374	2.8123	2.94072	3.02922	3.34014	3.21582	3.19387	2.48043	1.84997	0.51427	0.04586	-0.11657	-0.28734	-0.37596	-0.21142
70	-0.06486	1.01859	1.45788	2.24552	2.70384	2.9571	3.13172	3.39076	3.26686	3.2175	2.4702	1.89057	0.5283	0.05239	-0.12485	-0.32487	-0.32038	-0.19923
80	-0.11942	0.87808	1.21616	2.10494	2.72008	2.9685	3.14604	3.42104	3.30438	3.21297	2.4879	1.93413	0.5756	0.03351	-0.09732	-0.2727	-0.36402	-0.21876
90	-0.15861	0.57836	0.92274	1.90428	2.66428	2.89628	3.2281	3.47288	3.34126	3.21763	2.54237	1.9156	0.56003	0.07038	-0.13003	-0.27623	-0.35976	-0.20816
100	-0.17759	0.30828	0.76872	1.64492	2.55862	2.89402	3.13086	3.50896	3.3423	3.1521	2.51107	1.93007	0.60073	0.04407	-0.08587	-0.25782	-0.34516	-0.21197
110	-0.1713	0.24782	0.6162	1.4414	2.53624	2.83772	3.1041	3.46316	3.36346	3.08687	2.45953	1.89767	0.5974	0.0432	-0.08171	-0.25782	-0.38613	-0.19115
120	-0.15774	0.09383	0.45888	1.24966	2.26458	2.71368	3.04124	3.4697	3.33396	3.12907	2.45873	1.89133	0.58167	0.0646	-0.09746	-0.27448	-0.30837	-0.20086
130	-0.1865	0.0615	0.42898	1.0671	2.17622	2.53308	3.05018	3.42276	3.32962	3.1755	2.44597	1.89723	0.6024	0.07863	-0.01605	-0.23544	-0.31496	-0.20595
140	-0.19174	0.03484	0.32364	0.996	1.95952	2.50138	2.96816	3.36944	3.34126	3.12317	2.4641	1.9093	0.61707	0.09798	-0.03248	-0.21098	-0.31513	-0.18504
150	-0.15928	0.01041	0.3331	0.91286	1.82532	2.35692	2.98944	3.38746	3.35244	3.17653	2.4537	1.94577	0.61693	0.10575	-0.01239	-0.21312	-0.32038	-0.18744
160	-0.17314	0.01762	0.25262	0.74116	1.59742	2.1887	2.92914	3.33574	3.29088	3.1511	2.4762	1.9166	0.5955	0.1205	-0.00269	-0.18909	-0.28959	-0.15261
170	-0.15185	-0.04209	0.19856	0.6632	1.62438	2.13454	2.77752	3.23356	3.33282	3.12193	2.45113	1.91863	0.5959	0.08712	-0.03708	-0.19036	-0.3078	-0.1997
180	-0.15287	-0.09152	0.19696	0.5993	1.46134	2.0383	2.74512	3.20396	3.24744	3.11753	2.49637	1.9002	0.61927	0.08779	0.00969	-0.16215	-0.29275	-0.16634
190	-0.14596	-0.00837	0.16044	0.52304	1.30942	1.86892	2.62796	3.15756	3.22222	3.14937	2.48823	1.90737	0.62083	0.12234	0.00119	-0.19185	-0.27322	-0.16137
200	-0.14461	-0.04939	0.175	0.4686	1.12644	1.72166	2.43402	3.13986	3.19302	3.18547	2.49337	1.9199	0.62637	0.1364	-0.01236	-0.16666	-0.25063	-0.16831
210	-0.12997	-0.11182	0.12372	0.3917	1.03706	1.6218	2.43182	3.16858	3.20246	3.1176	2.47607	1.9143	0.6365	0.14863	0.00796	-0.17603	-0.34012	-0.14192
220	-0.11314	-0.05605	0.1229	0.42846	0.98036	1.59108	2.22248	3.01604	3.1765	3.12543	2.448	1.93717	0.6322	0.14543	0.02748	-0.13457	-0.24915	-0.14658
230	-0.11161	-0.0817	0.10909	0.35526	0.91046	1.45592	2.20566	2.9752	3.11322	3.0733	2.44683	1.91007	0.61223	0.14752	0.03448	-0.14076	-0.24221	-0.13325
240	-0.11549	-0.07941	0.0813	0.32272	0.8444	1.41448	2.1794	2.9005	3.11096	3.05617	2.438	1.88317	0.6408	0.1456	-0.00875	-0.14219	-0.25751	-0.10557
250	-0.12922	-0.1134	0.07868	0.3235	0.74972	1.2911	2.05998	2.82734	3.09072	3.00383	2.4252	1.92617	0.65703	0.1342	0.03769	-0.11703	-0.26065	-0.15361
260	-0.11637	-0.09375	0.06433	0.29386	0.75056	1.20174	1.86072	2.80994	3.0529	3.03857	2.43933	1.90513	0.58533	0.15733	0.01039	-0.13294	-0.23424	-0.13815
270	-0.07863	-0.06058	0.08726	0.28132	0.69376	1.11332	1.8867	2.70296	3.04664	3.00943	2.4304	1.8859	0.64667	0.1603	0.04054	-0.12152	-0.25553	-0.12001
280	-0.08587	-0.08159	0.07658	0.26908	0.65422	1.05868	1.64716	2.61542	2.97538	2.9802	2.39243	1.86413	0.6249	0.13749	0.03966	-0.10626	-0.2193	-0.12093
290	-0.07751	-0.09518	0.04125	0.22744	0.59176	1.02952	1.68036	2.50312	2.94296	2.97203	2.41187	1.87467	0.60397	0.15533	0.04119	-0.09795	-0.2308	-0.11215
300	-0.06827	-0.0969	0.06238	0.21738	0.57836	0.8809	1.59238	2.46634	2.9409	3.0218	2.42373	1.91257	0.6109	0.1748	0.06722	-0.10233	-0.19894	-0.12825
350	-0.07509	-0.05983	0.02373	0.15708	0.43297	0.7652	1.16646	1.96894	2.70046	2.98847	2.38397	1.84707	0.65437	0.15633	0.01622	-0.06582	-0.18061	-0.12164
403.75	-0.06316	-0.07575	0.01449	0.10292	0.31838	0.55612	0.97364	1.64496	2.42242	2.90679	2.35964	1.82137	0.63599	0.16001	0.05402	-0.05244	-0.16517	-0.09682
457.5	-0.04871	-0.0685	-0.00452	0.08313	0.26235	0.49322	0.74134	1.34486	2.1011	2.79088	2.33531	1.79566	0.61761	0.16368	0.09182	-0.03905	-0.14974	-0.072
511.25	-0.03961	-0.04638	-0.01615	0.05733	0.19882	0.36736	0.63616	1.09672	1.80836	2.65242	2.24572	1.76201	0.57098	0.14439	0.07153	-0.02505	-0.13691	-0.06562
565	-0.04497	-0.05263	-0.000936	0.04859	0.15725	0.29126	0.53506	0.92436	1.57972	2.54853	2.15182	1.72784	0.52249	0.12357	0.04741	-0.01101	-0.12425	-0.06045
618.75	-0.04738	-0.05974	0.00458	0.04955	0.14853	0.27578	0.48982	0.7927	1.43268	2.42619	2.08718	1.69727	0.52554	0.12902	0.05447	-0.01189	-0.10361	-0.05368
672.5	-0.02738	-0.02388	-0.02653	0.01902	0.11098	0.22327	0.42818	0.6627	1.20674	2.29406	2.02669	1.66722	0.5359	0.13819	0.06595	-0.01487	-0.08185	-0.04668
726.25	-0.02379	-0.05165	-0.00896	0.03496	0.08757	0.21802	0.32528	0.61168	1.07768	2.159	1.94575	1.62524	0.52267	0.12821	0.0657	-0.00806	-0.0861	-0.03735
780	-0.0134	-0.02723	-0.03032	0.01019	0.09404	0.20305	0.33528	0.5258	0.9363	2.03698	1.86014	1.58052	0.50405	0.11384	0.06278	0.000985	-0.09629	-0.02748
833.75	-0.03726	0.01064	-0.02079	-0.00344	0.07593	0.14482	0.28602	0.47456	0.85894	1.90509	1.8075	1.55043	0.49278	0.10599	0.06403	-0.00263	-0.09491	-0.0217
887.5	-0.01456	0.02954	-0.01507	0.0237	0.05922	0.14159	0.2268	0.44286	0.7894	1.74835	1.76575	1.52517	0.48394	0.10028	0.06665	-0.01043	-0.08972	-0.01726
941.25	-0.0235	-0.03516	-0.02567	0.00305	0.04508	0.11157	0.25476	0.35788	0.66368	1.62014	1.6882	1.49193	0.474	0.09722	0.06621	-0.00801	-0.07834	-0.01615
995	-0.02383	-0.04805	-0.02797	-0.0066	0.04973	0.11634	0.18784	0.33186	0.65486	1.46972	1.59457	1.4551	0.46356	0.09535	0.06439	-0.000991	-0.06417	-0.01652
1048.75	-0.01583	-0.02815	-0.01987	0.00373	0.0598	0.0989	0.19428	0.31228	0.57444	1.29434	1.50451	1.40513	0.45328	0.08618	0.05322	0.00116	-0.05965	-0.01213
1102.5	-0.01512	-0.000508	-0.01579	0.009	0.0511	0.13286	0.17604	0.26032	0.53006	1.28435	1.41657	1.34737	0.44312	0.07269	0.03651	0.00042	-0.06084	-0.00492
1156.25	-0.01199	0.03368	-0.01414	0.00595	0.03501	0.08025	0.12826	0.25672	0.49546	1.24186	1.32719	1.31224	0.43267	0.06782	0.04034	0.00369	-0.06869	-0.000947
1210	0.00423	0.03046	-0.00305	0.01233	0.04249	0.05923	0.15174	0.22648	0.4592	1.17482	1.2367	1.29445	0.42202	0.06956	0.05993	0.01003	-0.08164	0.000541
1263.75	-0.01614	0.00647	-0.02197	0.00723	0.01899	0.09464	0.14004	0.20968	0.40932	1.10063	1.16376	1.25892	0.41917	0.06405	0.06573	0.01187	-0.06932	0.00532
1317.5	0.00544	-0.000101	-0.01339	0.01269	0.02664	0.09693	0.13498	0.18852	0.36556	1.03054	1.1081	1.20592	0.42402	0.0514	0.05794	0.00928	-0.03209	0.01333
1371.25	-0.00416	-0.000999	-0.02128	0.01172	0.04087	0.08992	0.16378	0.19324	0.37354	0.9626	1.05604	1.16292	0.41642	0.04726	0.05162	0.01443	-0.01519	0.0144
1425	-0.01807	0.03371	-0.01824	0.00523	0.00768	0.09448	0.1202	0.18738	0.33412	0.89577	1.00853	1.13256	0.3931	0.05389	0.04716	0.02938	-0.02395	0.0067
1478.75	-0.01008	-0.0053	-0.01429	0.00833	0.01698	0.10917	0.13702	0.16584	0.28892	0.83478	0.96945	1.09801	0.37849	0.05188	0.04876	0.03444	-0.03203	-0.000238
1532.5	-0.00337	-0.03199	-0.01252	0.01081	0.02765	0.09264	0.07644	0.1622	0.298	0.7895	0.94414	1.05661	0.37812	0.03578	0.06023	0.02337	-0.039	-0.00595
1586.25	-0.00318	-0.03021	-0.01182	0.01021	0.02612	0.05189	0.07848	0.1344	0.257	0.76848	0.90973	1.01128	0.37537	0.02344	0.06124	0.02023	-0.0438	-0.00879
1640	-0.00299	-0.02843	-0.01113	0.00961	0.02458	0.10128	0.08848	0.16278	0.251	0.72882	0.8558	0.95749	0.36752	0.01918	0.03978	0.0341	-0.04394	-0.00547
1693.75	-0.00281	-0.02666	-0.01043	0.00901	0.02304	0.07574	0.12032	0.11908	0.2221	0.70268	0.81081	0.91794	0.35681	0.01885	0.02436	0.04012	-0.04628	-0.00578
1747.5	-0.00262	-0.02488	-0.00974	0.00841	0.02151	0.0964	0.0742	0.1123	0.19368	0.68907	0.79182	0.91976	0.33783	0.03001	0.02651	0.02329	-0.05499	-0.01665
1801.25	-0.00243	-0.0231	-0.00904	0.00781	0.01997	0.09041	0.08552	0.10748	0.19522	0.61227	0.77092	0.91049	0.32342	0.03862	0.02722	0.01057	-0.05777	-0.02208
1855	-0.00225	-0.02132	-0.00835	0.00721	0.01843	0.05296	0.07086	0.0906	0.18704	0.5839	0.74213	0.8551	0.32803	0.03668	0.02194	0.01491	-0.03587	-0.00489
1908.75	-0.00206	-0.01955	-0.00765	0.0066	0.0169	0.0927	0.05966	0.10168	0.19792	0.57882	0.71153	0.80435	0.33056	0.03336	0.01709	0.01798	-0.01531	0.00891
1962.5	-0.00187	-0.01777	-0.00696	0.006	0.01536	0.06238	0.10372	0.0827	0.17465	0.53068	0.66899	0.78428	0.31939	0.02089	0.01504	0.01274	-0.0036	0.000403
2016.25	-0.00168	-0.01599	-0.00626	0.0054	0.01383	0.08258	0.0568	0.07402	0.15886	0.49883	0.62939	0.76187	0.31048	0.00958	0.0129	0.00887	0.00513	-0.00708
2070	-0.0015	-0.01422	-0.00556	0.0048	0.01229	0.05081	0.07798	0.06412	0.18264	0.47917	0.62878	0.70838	0.33164	0.01378	0.00942	0.02323	-0.02605	-0.000838
2123.75	-0.00131	-0.01244	-0.00487	0.0042	0.01075	0.07112	0.03692	0.0636	0.15206	0.47472	0.62787	0.65535	0.35246	0.01784	0.00597	0.03734	-0.05673	0.00539
2177.5	-0.00112	-0.01066	-0.00417	0.0036	0.00922	0.07364	0.02822	0.06616	0.15796	0.44082	0.58949	0.66179	0.33057	0.00494	0.00747	0.01886	-0.02297	0.01022
2231.25	-0.000935	-0.00889	-0.00348	0.003	0.00768	0.07552	0.06712	0.06704	0.15854	0.40742	0.55111	0.66822	0.30869	-0.00796	0.00897	0.000383	0.01079	0.01506
2285	-0.000748	-0.00711	-0.00278	0.0024	0.00615	0.06098	0.08302	0.0634	0.12165	0.38351	0.52133	0.62605	0.30001	0.0184	0.02593	0.00859	0.00326	0.01965
2338.75	-0.000561	-0.00533	-0.00209	0.0018	0.00461	0.07741	0.06938	0.05688	0.15002	0.38325	0.49204	0.5811	0.29209	0.04701	0.04378	0.01834	-0.00663	0.02423
2392.5	-0.000374	-0.00355	-0.00139	0.0012	0.00307	0.07269	0.0568	0.03804	0.11603	0.35837	0.47253	0.57468	0.29298	0.03579	0.03969	0.0183	-0.01181	0.03358
2446.25	-0.000187	-0.00178	-0.000696	0.0006	0.00154	0.09046	0.0539	0.04144	0.1168	0.31452	0.45432	0.57334	0.29503	0.01934	0.03271	0.01697	-0.01637	0.04356
2500	0	0	0	0	0	0.07916	0.05344	0.03868	0.11167	0.34581	0.43231	0.56761	0.28091	0.01348	0.04322	0.01922	-0.02314	0.02353

## Sheet: Fig.2d
Temperature (K)	70	80	90	95	100	102.5	105	107.5	110	112.5	113.75	115	117	119	121	125	135	150
Delay (ns)
-40	0.000437	-5.8e-05	9.5e-05	-0.00026	-0.000252	0.000425	-2.4e-05	2.7e-05	-0.000784	0.00187	0.000493	-0.00032	-0.000455	9e-06	0.000374	0.00051	0.00065	0.000193
-30	0.000275	0.00109	0.000135	0.000955	6e-05	0.000139	0.000694	0.000291	-4e-06	-0.00151	0.000532	0.000491	0.00032	-0.000303	-0.00022	-0.000791	0.000817	-0.000276
-20	-4.7e-05	0.00022	-3.4e-05	-0.000543	0.000342	-0.000112	-0.00087	-0.000551	0.000671	0.00112	-0.00109	0.000848	-0.000121	0.000165	-0.000413	0.000134	-0.000273	-0.001
-10	-0.000701	-0.00129	-0.000188	-0.000183	-0.000126	-0.00042	0.000212	0.000253	0.000131	-0.00145	8.8e-05	-0.00102	0.000258	0.000153	0.000259	0.000148	-0.00119	0.00108
0	-0.03504	-0.0326	-0.037	-0.03636	-0.03663	-0.03656	-0.03715	-0.04047	-0.03858	-0.04681	-0.03419	-0.03152	-0.01966	-0.01413	-0.00983	-0.00947	-0.00209	-0.00318
10	-0.05515	-0.05492	-0.06474	-0.06502	-0.06847	-0.07117	-0.07226	-0.07936	-0.07903	-0.09153	-0.07819	-0.06548	-0.0312	-0.0199	-0.01605	-0.01299	-0.0029	-0.00276
20	-0.0583	-0.0652	-0.07218	-0.07211	-0.07685	-0.07893	-0.07948	-0.08706	-0.08775	-0.09937	-0.07922	-0.06643	-0.03276	-0.02021	-0.01512	-0.01248	-0.00376	-0.00222
30	-0.05284	-0.06529	-0.07414	-0.07666	-0.08078	-0.08207	-0.08654	-0.09311	-0.09297	-0.09882	-0.08149	-0.06407	-0.03173	-0.01872	-0.01513	-0.01171	-0.00248	-0.00308
40	-0.04349	-0.06563	-0.07343	-0.07715	-0.0844	-0.0872	-0.0887	-0.09654	-0.09488	-0.09914	-0.07947	-0.06546	-0.03184	-0.02078	-0.01488	-0.01151	-0.00315	-0.00201
50	-0.02774	-0.05807	-0.06746	-0.07699	-0.08506	-0.08952	-0.09106	-0.09992	-0.09531	-0.09501	-0.08096	-0.06622	-0.03264	-0.0194	-0.01409	-0.011	-0.0027	-0.00241
60	-0.01906	-0.05091	-0.05833	-0.07593	-0.0878	-0.08909	-0.09262	-0.09954	-0.09692	-0.0962	-0.08024	-0.06335	-0.03046	-0.01908	-0.01577	-0.01165	-0.00289	-0.00174
70	-0.01637	-0.04266	-0.05337	-0.07196	-0.08372	-0.08973	-0.09419	-0.10096	-0.09707	-0.09399	-0.07896	-0.06331	-0.03046	-0.01845	-0.01362	-0.00959	-0.00294	-0.00245
80	-0.0123	-0.03922	-0.04646	-0.06833	-0.08325	-0.08859	-0.0952	-0.10053	-0.09747	-0.09407	-0.07889	-0.06423	-0.02967	-0.01759	-0.01304	-0.01106	-0.00201	-0.00304
90	-0.0118	-0.03109	-0.03812	-0.06142	-0.08284	-0.08691	-0.09501	-0.10037	-0.09736	-0.09132	-0.078	-0.06309	-0.02901	-0.01842	-0.01276	-0.01117	-0.000864	-0.00246
100	-0.00956	-0.02365	-0.03439	-0.05521	-0.07834	-0.08566	-0.09327	-0.10166	-0.09656	-0.09059	-0.07746	-0.06094	-0.02923	-0.01587	-0.01138	-0.01141	-0.00152	-0.00234
110	-0.00831	-0.02072	-0.02957	-0.05041	-0.07775	-0.08394	-0.0902	-0.09999	-0.09932	-0.08905	-0.07543	-0.06138	-0.02943	-0.01537	-0.01225	-0.00908	-0.00051	-0.00166
120	-0.0075	-0.0173	-0.02507	-0.04398	-0.06969	-0.07969	-0.09058	-0.09956	-0.0964	-0.09077	-0.07467	-0.05897	-0.02822	-0.01565	-0.01145	-0.00847	-0.00203	-0.00109
130	-0.00663	-0.01373	-0.02417	-0.03982	-0.06638	-0.07566	-0.08894	-0.09766	-0.09639	-0.08911	-0.07373	-0.06043	-0.02804	-0.01438	-0.01192	-0.00952	-0.00153	-0.000746
140	-0.0058	-0.01304	-0.02055	-0.03733	-0.06223	-0.07396	-0.08625	-0.09635	-0.09676	-0.08996	-0.07267	-0.05985	-0.02814	-0.01481	-0.01212	-0.00859	-0.00134	-0.00167
150	-0.00682	-0.01295	-0.02058	-0.03402	-0.05746	-0.07018	-0.08591	-0.09557	-0.09599	-0.08909	-0.0745	-0.05942	-0.02713	-0.01552	-0.01179	-0.00766	-0.00111	-0.00174
160	-0.00437	-0.0118	-0.017	-0.02896	-0.05148	-0.06569	-0.08537	-0.09404	-0.09359	-0.08611	-0.07326	-0.06004	-0.02572	-0.01436	-0.01159	-0.00836	-0.00159	-0.00112
170	-0.0044	-0.00892	-0.01647	-0.02731	-0.05125	-0.06422	-0.08076	-0.09186	-0.0939	-0.08779	-0.07139	-0.05835	-0.02589	-0.01316	-0.01093	-0.00824	-0.00071	-0.000892
180	-0.00459	-0.00734	-0.01528	-0.02516	-0.04717	-0.06074	-0.08049	-0.08965	-0.09212	-0.08841	-0.07375	-0.05754	-0.02637	-0.01301	-0.01089	-0.00852	-0.001	-0.00114
190	-0.00436	-0.00882	-0.01329	-0.0225	-0.04354	-0.05703	-0.07592	-0.08907	-0.09182	-0.08685	-0.07233	-0.05848	-0.02601	-0.0136	-0.01112	-0.00653	-0.00108	-0.000404
200	-0.00339	-0.00826	-0.0148	-0.02202	-0.03774	-0.05255	-0.07146	-0.0878	-0.09065	-0.08803	-0.07276	-0.05702	-0.02521	-0.01412	-0.00961	-0.00696	-0.00145	-0.000746
210	-0.00326	-0.00649	-0.01093	-0.01843	-0.03467	-0.0498	-0.07056	-0.08772	-0.09021	-0.08504	-0.07006	-0.05713	-0.02707	-0.0131	-0.01041	-0.00644	0.000811	-0.00104
220	-0.0032	-0.00734	-0.01161	-0.01968	-0.03432	-0.04737	-0.06478	-0.08372	-0.08988	-0.08581	-0.06928	-0.0564	-0.02485	-0.01304	-0.01052	-0.00712	-0.00103	-0.000316
230	-0.00258	-0.00667	-0.0102	-0.01767	-0.03122	-0.04481	-0.06444	-0.0822	-0.08651	-0.08611	-0.0707	-0.05545	-0.02429	-0.01222	-0.01056	-0.00622	-7.8e-05	-0.00128
240	-0.00272	-0.0066	-0.01017	-0.01648	-0.02965	-0.04415	-0.06393	-0.07966	-0.08627	-0.08277	-0.06875	-0.05555	-0.02567	-0.01319	-0.00874	-0.00725	-0.000456	-0.00164
250	-0.00204	-0.00416	-0.01091	-0.01626	-0.02573	-0.03952	-0.06118	-0.07671	-0.08505	-0.08172	-0.06958	-0.05645	-0.02599	-0.01103	-0.00819	-0.0068	0.000424	-0.00057
260	-0.00157	-0.00453	-0.00866	-0.01508	-0.02635	-0.03833	-0.05537	-0.07748	-0.08443	-0.08281	-0.06967	-0.05715	-0.02318	-0.01255	-0.00901	-0.0064	-0.000903	-0.000812
270	-0.00279	-0.00588	-0.00921	-0.0142	-0.02492	-0.03545	-0.05493	-0.07494	-0.08373	-0.07937	-0.06936	-0.05442	-0.02459	-0.01264	-0.00795	-0.00585	0.00044	-0.00152
280	-0.00262	-0.00503	-0.008	-0.01474	-0.02338	-0.03302	-0.04926	-0.07299	-0.08333	-0.08073	-0.068	-0.05452	-0.02225	-0.01168	-0.00853	-0.00762	-0.000394	-0.000442
290	-0.00301	-0.00436	-0.00777	-0.01193	-0.0229	-0.03249	-0.05022	-0.06977	-0.08142	-0.0807	-0.067	-0.05504	-0.02307	-0.01222	-0.00828	-0.00698	3e-05	-0.000191
300	-0.00271	-0.00403	-0.00784	-0.01265	-0.02071	-0.02883	-0.04712	-0.06771	-0.08165	-0.08182	-0.06786	-0.05355	-0.02228	-0.01131	-0.00877	-0.00696	-0.000495	-0.000988
350	-0.00165	-0.0039	-0.00642	-0.01053	-0.01692	-0.02507	-0.03649	-0.05529	-0.07437	-0.07931	-0.06575	-0.05252	-0.02279	-0.01094	-0.00653	-0.00611	1.9e-05	-0.000729
427.5	-0.00159	-0.0018	-0.00376	-0.00676	-0.01286	-0.01877	-0.02826	-0.04261	-0.06339	-0.07492	-0.0643	-0.05056	-0.02116	-0.01029	-0.00653	-0.00547	-0.000281	-0.000515
505	-0.000684	-0.00166	-0.00234	-0.00555	-0.0103	-0.01396	-0.02106	-0.03187	-0.05112	-0.06827	-0.06132	-0.04902	-0.01904	-0.00909	-0.00564	-0.00493	-0.000331	-0.000262
582.5	-0.000456	-0.000327	-0.00293	-0.00556	-0.0079	-0.01049	-0.01703	-0.02645	-0.04222	-0.06501	-0.05738	-0.04764	-0.01692	-0.00759	-0.0043	-0.00438	-0.000167	7e-06
660	-0.000726	-0.000798	-0.00216	-0.0031	-0.00604	-0.00852	-0.01488	-0.02042	-0.03538	-0.06149	-0.05468	-0.04528	-0.01713	-0.00689	-0.00428	-0.00333	0.000146	0.000192
737.5	-0.000892	-0.000494	-0.00209	-0.00349	-0.00565	-0.00748	-0.01179	-0.01737	-0.0293	-0.05599	-0.05203	-0.04394	-0.0158	-0.00592	-0.00401	-0.00347	0.000311	-0.000329
815	-0.000607	-0.00108	-0.00125	-0.00214	-0.005	-0.00594	-0.01095	-0.01498	-0.02522	-0.04923	-0.04933	-0.0426	-0.01436	-0.00517	-0.00366	-0.00352	0.000395	-0.000689
892.5	-8.8e-05	-0.00151	-0.00178	-0.00365	-0.00322	-0.00577	-0.00806	-0.01264	-0.02168	-0.04526	-0.04649	-0.04017	-0.01427	-0.00526	-0.00336	-0.00203	0.000424	0.000106
970	-0.000494	0.000716	-0.00167	-0.00162	-0.00368	-0.00445	-0.00852	-0.01105	-0.01939	-0.03982	-0.04412	-0.03924	-0.01372	-0.00507	-0.00302	-0.00205	0.000516	-5.2e-05
1047.5	-0.000569	-0.000711	-0.000935	-0.00228	-0.00289	-0.00489	-0.00721	-0.00916	-0.01668	-0.03529	-0.04094	-0.03797	-0.01326	-0.0044	-0.00276	-0.00229	0.000432	-0.000341
1125	0.000115	-0.00142	-0.000519	-0.00241	-0.00282	-0.00453	-0.00591	-0.00827	-0.01504	-0.03478	-0.03649	-0.03585	-0.01303	-0.00314	-0.0026	-0.00244	9.1e-05	-0.000575
1202.5	-0.000454	-0.00137	-0.00111	-0.00259	-0.00339	-0.00304	-0.00634	-0.00699	-0.0128	-0.03018	-0.03403	-0.03411	-0.01241	-0.00365	-0.00321	-0.00242	0.00122	0.000224
1280	-0.000197	-0.000277	-0.000797	-0.00228	-0.00232	-0.00379	-0.00612	-0.00676	-0.01164	-0.02796	-0.03163	-0.03264	-0.01198	-0.00325	-0.00322	-0.00209	0.000806	-3.7e-05
1357.5	-0.000243	0.000159	-0.000303	-0.00202	-0.00293	-0.00329	-0.00586	-0.00621	-0.01055	-0.02475	-0.02931	-0.03134	-0.01171	-0.00238	-0.00272	-0.0017	-0.000598	-0.000896
1435	0.000636	-0.0011	-0.000513	-0.00184	-0.00142	-0.00383	-0.0047	-0.00544	-0.00961	-0.0232	-0.02733	-0.02974	-0.01156	-0.00313	-0.00205	-0.00247	-0.000326	-9e-05
1512.5	-0.000228	0.00093	-0.000678	-0.00188	-0.00157	-0.00339	-0.00432	-0.00576	-0.00922	-0.01901	-0.02581	-0.02818	-0.01131	-0.00267	-0.00223	-0.00206	3.2e-05	0.000357
1590	-0.000223	0.00091	-0.000663	-0.00184	-0.00154	-0.00311	-0.0041	-0.00421	-0.0079	-0.02014	-0.02432	-0.02655	-0.01089	-0.00185	-0.00244	-0.0015	0.000408	0.000484
1667.5	-0.000217	0.000889	-0.000648	-0.0018	-0.0015	-0.00319	-0.00388	-0.00435	-0.00735	-0.0205	-0.0224	-0.02473	-0.01019	-0.00147	-0.00175	-0.00194	0.000735	0.000161
1745	-0.000212	0.000868	-0.000633	-0.00176	-0.00147	-0.00343	-0.00414	-0.00363	-0.00631	-0.01775	-0.02159	-0.02391	-0.00952	-0.00245	-0.0012	-0.00247	0.00105	0.000655
1822.5	-0.000207	0.000848	-0.000618	-0.00172	-0.00143	-0.00278	-0.00342	-0.00324	-0.00583	-0.01393	-0.02036	-0.02309	-0.0091	-0.00284	-0.00079	-0.00254	0.000764	0.000653
1900	-0.000202	0.000827	-0.000603	-0.00167	-0.0014	-0.00259	-0.00359	-0.00429	-0.00618	-0.01609	-0.01824	-0.022	-0.00905	-0.002	-0.000563	-0.00191	-0.000377	-0.000292
1977.5	-0.000197	0.000806	-0.000588	-0.00163	-0.00136	-0.00268	-0.00387	-0.00266	-0.00538	-0.0115	-0.0172	-0.0203	-0.00885	-0.00207	-0.000638	-0.00183	-0.000516	0.000252
2055	-0.000192	0.000786	-0.000573	-0.00159	-0.00133	-0.00286	-0.00348	-0.00251	-0.00559	-0.01133	-0.01694	-0.01861	-0.00908	-0.00187	-0.000541	-0.00178	0.000179	0.000502
2132.5	-0.000187	0.000765	-0.000558	-0.00155	-0.00129	-0.00251	-0.00225	-0.0021	-0.00478	-0.01061	-0.01712	-0.01722	-0.00951	-0.00141	-0.000445	-0.00168	0.00122	0.000559
2210	-0.000182	0.000744	-0.000543	-0.00151	-0.00126	-0.00345	-0.00276	-0.0026	-0.00533	-0.01236	-0.01586	-0.01802	-0.00857	-0.00076	-0.00145	-0.00105	-0.000134	0.00119
2287.5	-0.000177	0.000723	-0.000527	-0.00147	-0.00122	-0.00217	-0.0033	-0.00233	-0.00451	-0.01185	-0.01506	-0.01687	-0.00807	-0.00114	-0.00135	-0.000976	-0.000184	0.000753
2365	-0.000172	0.000703	-0.000512	-0.00142	-0.00119	-0.00307	-0.00309	-0.00152	-0.00456	-0.00901	-0.01422	-0.01559	-0.00782	-0.00162	-0.00086	-0.00129	0.000209	-6e-06
2442.5	-0.000167	0.000682	-0.000497	-0.00138	-0.00116	-0.00303	-0.00337	-0.00218	-0.00307	-0.00916	-0.01272	-0.01646	-0.00769	-0.00106	-0.000714	-0.00196	0.000173	-0.000286
2520	-0.000162	0.000661	-0.000482	-0.00134	-0.00112	-0.00309	-0.00357	-0.00201	-0.00394	-0.00693	-0.01178	-0.01579	-0.00785	-0.00138	-0.00111	-0.00177	0.000625	0.000467

## Sheet: Fig.2e
Temperature (K)	beta delay time (ns)	beta decay time error bar		002 decay time (ns)	002 decay time error bar		0-22 decay time (ns)	0-22 decay time error bar
70	41.8063	2.99865		132.424	1.57783		112.988	0.99459
80	64.5989	2.99678		170.179	2.4985		132.803	1.43316
90	90.1125	4.17957		176.165	2.23932		145.971	1.68327
95	115.32	4.80272		188.839	2.48979		171.52	2.61379
100	152.2	6.05807		210.725	0		172.838	2.00814
102.5	211.234	8.47495		246.78	2.46131		215.96	2.28147
105	300.549	14.1477		287.945	3.3697		239.82	4.62996
107.5	391.728	18.327		299.604	3.62133		256.54	4.30026
110	574.468	30.266		396.581	4.79201		263.68	3.95021
112.5	1072.59	47.7488		311.535	11.1064		235.1	2.62836
113.75	1390	46.8517		332.455	10.1168		223.518	3.16579
115	1910.21	77.8077		292.673	8.07477		207.7	2.18617
117	1962.39	233.858		276.56	5.22687		210.295	2.92505
119	645.045	71.4157		266.876	5.35556		215.644	3.34403
121	542.769	57.721		282.424	5.1997		227.715	4.89931
125	505.288	143.041		296.113	5.06808		247.307	6.42796
135	123.702	46.8421		345.188	6.62413		283.732	6.91002
150	180.325	62.5572		398.343	15.0695		278.447	7.3556

## Sheet: Fig.3a
Temperature (K)	80	90	96.5	103	106.5	110	113	116	119	125	135
Delay (ns)
-31.8	-0.000420772	-0.00176	0.00299	0.0013	-0.000225718	-0.000336297	0.00164	-0.00033627	0.00109	-0.000795106	0.00115
-21.2	-0.000645973	-0.00145	-0.00113	0.00145	-0.000290748	-0.00168	-0.000216599	-0.000778318	-0.000800142	0.00124	-0.00131
-10.6	-0.00161	0.00144	-0.00316	-0.00145	0.00107	-0.000241438	-0.0002549	-0.000950606	-0.00108	0.00052274	0.000766135
0	-7.87026e-05	0.000223873	-0.00112	-0.00239	0.000170236	0.000223126	-0.00178	0.00215	0.00144	0.00363	-0.000413193
0.1	0.01254	0.00817	0.00268	0.00561	0.01435	0.00272	0.00305	0.000391594	0.03111	0.00498	-0.02782
0.20146	-0.00139	0.0166	0.01395	0.00821	0.00338	-0.01456	-0.000785686	0.0086	-0.00831	-0.0126	-0.00454
0.3044	0.0118	-0.00839	0.01375	-0.0124	-0.000910425	0.00153	-0.00896	0.00382	0.00466	0.00951	-0.00399
0.40885	-0.01286	0.00805	0.0102	-0.00396	0.00673	-0.00425	0.0015	0.01348	-0.01493	-0.000580665	0.00221
0.51482	-0.01569	0.00526	-0.02006	-0.01514	0.00351	-0.00724	-0.0027	-0.01233	0.0097	-0.00747	-0.01603
0.62233	0.00344	-0.00378	0.00875	-0.01373	-0.0098	-0.00662	-0.01184	-0.00113	-0.00678	-0.00705	-0.00761
0.73142	-0.00155	0.00831	-0.00834	0.00814	0.012	-0.01842	0.00802	0.01232	-0.00171	0.01018	0.01162
0.8421	0.01036	0.00175	0.01513	0.01423	-4.45063e-05	-0.00884	0.0076	0.00243	-0.01261	-0.00316	0.00337
0.9544	0.03325	0.00704	0.01079	0.04412	0.01458	0.0365	0.02282	-0.00581	0.01992	-0.01191	0.02177
1.06833	0.07948	0.05325	0.07974	0.08945	0.10962	0.07597	0.02694	0.02253	0.01316	0.0134	0.02028
1.18393	0.12118	0.12892	0.13508	0.19206	0.20034	0.15413	0.08259	0.06432	0.02886	0.01396	-0.00557
1.30122	0.19851	0.20175	0.23154	0.32181	0.32776	0.27561	0.15293	0.08757	0.0372	0.01175	0.01134
1.42022	0.28233	0.29381	0.32422	0.44981	0.45238	0.39364	0.23015	0.13264	0.05827	0.04125	0.00231
1.54095	0.30246	0.35434	0.36771	0.56732	0.55625	0.45997	0.2487	0.14921	0.07908	0.04826	0.02658
1.66345	0.32525	0.37773	0.42802	0.60342	0.56129	0.5247	0.2836	0.16379	0.08194	0.01404	0.02744
1.78774	0.3201	0.34882	0.39727	0.61291	0.57464	0.52939	0.27724	0.15418	0.0774	0.03846	0.01422
1.91384	0.31489	0.32746	0.43363	0.59833	0.57328	0.51067	0.2795	0.17166	0.0926	0.03104	0.02237
2.04179	0.30131	0.33808	0.41605	0.58911	0.55967	0.51544	0.27424	0.1612	0.07848	0.03257	0.02462
2.1716	0.29693	0.32654	0.42114	0.58632	0.56209	0.51952	0.27055	0.15775	0.08939	0.02849	0.01881
2.30331	0.29346	0.32523	0.40481	0.60454	0.56573	0.49544	0.27804	0.16541	0.07887	0.02937	0.02685
2.43694	0.27198	0.31875	0.40595	0.58444	0.54473	0.49917	0.28771	0.17057	0.09385	0.03151	0.01713
2.57252	0.25859	0.30099	0.37664	0.56266	0.5669	0.52085	0.28392	0.16293	0.08282	0.02808	0.0084
2.71009	0.26749	0.33199	0.38128	0.59308	0.5748	0.51115	0.2829	0.13341	0.0923	0.00319	0.01359
2.84966	0.25986	0.29487	0.38383	0.59332	0.54286	0.5069	0.27304	0.1534	0.08099	0.01865	0.00816
2.99126	0.24846	0.29291	0.34632	0.55777	0.55241	0.5025	0.28764	0.15901	0.07104	0.02038	0.01177
3.13494	0.25616	0.29353	0.36363	0.5834	0.54458	0.47185	0.26851	0.14417	0.08272	0.03161	0.01028
3.28071	0.25474	0.29002	0.38037	0.56366	0.54802	0.50922	0.26563	0.16307	0.0942	0.0322	0.01604
3.42862	0.23694	0.28064	0.3598	0.57963	0.55811	0.47339	0.27752	0.15615	0.07977	0.00716	-0.01574
3.57868	0.22409	0.28197	0.38132	0.55327	0.52837	0.50962	0.25582	0.15334	0.07915	0.02227	-0.01072
3.73093	0.23698	0.28002	0.33461	0.52646	0.5244	0.51245	0.26647	0.14345	0.073	0.02217	0.00847
3.88541	0.22034	0.24704	0.36426	0.5474	0.53091	0.49025	0.27255	0.1558	0.07622	0.03658	0.02003
4.04214	0.2167	0.2672	0.35487	0.55189	0.54142	0.5076	0.26939	0.15716	0.08146	0.05634	0.01371
4.20116	0.2105	0.26424	0.35428	0.55108	0.5416	0.50568	0.25956	0.14372	0.08908	0.02071	0.01687
4.3625	0.18857	0.26459	0.33608	0.53258	0.54846	0.49559	0.24525	0.14512	0.06983	0.03359	0.01941
4.5262	0.21958	0.25768	0.33719	0.54256	0.51534	0.48462	0.26261	0.13538	0.06441	0.03273	0.00855
4.69229	0.21495	0.25491	0.32299	0.53579	0.52551	0.48994	0.26936	0.14473	0.07866	0.01719	0.01125
4.8608	0.19325	0.23937	0.33214	0.52755	0.55007	0.46769	0.25219	0.15408	0.07212	0.02265	0.02439
5.03177	0.19064	0.2525	0.35256	0.51579	0.53862	0.48252	0.26304	0.15146	0.07451	0.00994	0.01418
5.20524	0.19384	0.21928	0.3274	0.54773	0.51739	0.47703	0.25195	0.15964	0.06747	0.02639	0.00799
5.38125	0.16162	0.22372	0.32926	0.52112	0.49111	0.48064	0.25306	0.14811	0.06431	0.02304	0.00991
5.55982	0.17006	0.22601	0.31666	0.52834	0.52158	0.48101	0.25418	0.13283	0.07754	0.02116	0.00413
5.741	0.16779	0.22061	0.30603	0.50804	0.49739	0.48369	0.26269	0.15532	0.07042	0.01206	0.00482
5.92483	0.18125	0.21507	0.32167	0.50568	0.51501	0.4635	0.2427	0.12389	0.07646	0.01562	0.02226
6.11134	0.15175	0.21558	0.29613	0.51705	0.50732	0.45861	0.25551	0.1467	0.06005	0.01179	0.00692
6.30057	0.16574	0.18327	0.30514	0.49553	0.4948	0.4791	0.2733	0.13623	0.06185	0.00705	-0.00853
6.49257	0.14365	0.19705	0.28185	0.50078	0.48389	0.48892	0.24886	0.13532	0.07025	0.01215	0.01393
6.68736	0.15145	0.19986	0.28174	0.49754	0.49958	0.46185	0.25703	0.13939	0.06691	0.01781	0.00288
6.88501	0.14474	0.19392	0.26619	0.49657	0.50111	0.48215	0.24297	0.12442	0.07143	0.01738	0.00264
7.08554	0.14341	0.18348	0.25566	0.48445	0.48655	0.45824	0.2492	0.14307	0.06718	0.01601	0.0157
7.289	0.13201	0.17801	0.28083	0.48145	0.50337	0.4662	0.25279	0.14077	0.07038	0.02393	0.000598734
7.49542	0.13932	0.18981	0.27084	0.46925	0.46833	0.47519	0.23451	0.12763	0.06489	0.02238	0.01362
7.70487	0.14272	0.15702	0.2709	0.48911	0.4605	0.45832	0.24704	0.11614	0.05333	0.02653	0.00719
7.91737	0.12725	0.17123	0.26624	0.4623	0.46318	0.45709	0.24114	0.1477	0.06526	0.04056	0.0114
8.13297	0.11379	0.17031	0.24908	0.47058	0.48437	0.46155	0.24113	0.14804	0.07138	0.00937	0.00639
8.35172	0.1112	0.17429	0.24541	0.46516	0.4681	0.45872	0.25071	0.12752	0.05899	0.0142	0.00779
8.57367	0.10769	0.16514	0.25271	0.45781	0.47221	0.46241	0.24359	0.13377	0.06886	0.00927	0.00793
8.79885	0.10332	0.15529	0.24438	0.45854	0.45835	0.45748	0.24696	0.13491	0.07038	0.00865	0.00766
9.02733	0.10407	0.15082	0.25384	0.43802	0.4673	0.44065	0.24873	0.12652	0.06804	0.01373	0.0222
9.25914	0.09067	0.15343	0.24656	0.45718	0.45079	0.45275	0.23259	0.11705	0.06736	0.03038	0.00122
9.49433	0.10012	0.15518	0.22781	0.45095	0.44879	0.44726	0.24092	0.12801	0.06663	0.01556	0.00672
9.73296	0.11032	0.14804	0.2199	0.43533	0.44493	0.45029	0.24975	0.13522	0.05646	0.0212	0.01444
9.97507	0.0995	0.13084	0.22987	0.45176	0.45621	0.45323	0.23379	0.12452	0.0777	0.01036	0.00553
10.2207	0.08139	0.12703	0.22468	0.44795	0.44399	0.45173	0.23339	0.11448	0.06631	0.03178	0.00438
10.47	0.08891	0.13226	0.20761	0.43438	0.4582	0.44664	0.23951	0.1171	0.06216	0.00454	0.01064
10.7228	0.08833	0.12325	0.19884	0.41782	0.43702	0.46227	0.24153	0.1358	0.05208	0.00131	0.00647
10.9794	0.08531	0.12008	0.20964	0.41742	0.42884	0.43074	0.22783	0.13731	0.059	0.01027	0.01714
11.2397	0.08958	0.11532	0.20375	0.39895	0.4396	0.44932	0.23975	0.13199	0.05962	0.01497	0.01438
11.5038	0.07699	0.11652	0.17898	0.41615	0.42357	0.44938	0.23034	0.12647	0.05357	0.01142	-0.0053
11.7718	0.07958	0.11644	0.1939	0.40752	0.41518	0.44772	0.22228	0.11987	0.05213	0.02664	0.00159
12.0437	0.06098	0.10762	0.19966	0.36889	0.43186	0.43563	0.23886	0.1081	0.05576	-0.00139	0.00958
12.3195	0.06837	0.10492	0.18038	0.38558	0.41749	0.42387	0.22451	0.11692	0.06154	0.02661	0.00856
12.5994	0.07619	0.10227	0.17566	0.38189	0.42822	0.42528	0.2294	0.11924	0.05418	0.00663	0.00607
12.8834	0.06324	0.10305	0.17074	0.38418	0.4085	0.42997	0.22702	0.12356	0.05263	0.02249	0.00805
13.1715	0.06399	0.1051	0.16971	0.385	0.40735	0.43649	0.2299	0.13563	0.04097	0.000123729	0.000316401
13.4638	0.05329	0.1008	0.16498	0.38627	0.41664	0.42414	0.21654	0.11761	0.05558	0.01416	0.00787
13.7604	0.06995	0.08715	0.16903	0.37777	0.38906	0.42843	0.21828	0.11874	0.05372	0.01227	-0.00594
14.0613	0.04859	0.09709	0.1505	0.36976	0.39639	0.41157	0.21595	0.12502	0.04979	0.02014	0.00825
14.3666	0.06184	0.1	0.16363	0.34294	0.39705	0.42586	0.22588	0.1106	0.05575	0.00759	0.00409
14.6764	0.05037	0.07953	0.16237	0.377	0.39957	0.41031	0.21747	0.11003	0.04084	0.02014	0.00143
14.9907	0.03567	0.07835	0.16237	0.3561	0.39803	0.42204	0.21058	0.12349	0.06559	0.01222	0.0091
15.3096	0.04745	0.07547	0.1468	0.34021	0.39807	0.41695	0.21209	0.1227	0.04074	0.01636	-0.00204
15.6331	0.06231	0.08599	0.14936	0.34491	0.40631	0.4091	0.21566	0.11984	0.05666	0.02787	0.00181
15.9614	0.05283	0.07355	0.14324	0.34702	0.38831	0.40227	0.21641	0.11794	0.05336	0.02382	-0.000647307
16.2944	0.0628	0.07201	0.13661	0.34049	0.38685	0.41301	0.19214	0.11547	0.03687	0.02285	0.00968
16.6323	0.0468	0.07965	0.12936	0.31814	0.38444	0.39689	0.21506	0.11157	0.04064	0.00575	0.01258
16.9752	0.04729	0.07881	0.1272	0.32643	0.37096	0.39716	0.21085	0.11628	0.05601	0.01255	0.00363
17.3231	0.04182	0.06305	0.12204	0.32404	0.37125	0.3882	0.2089	0.11438	0.05316	0.01046	0.00205
17.676	0.03616	0.06277	0.11192	0.31385	0.36941	0.41258	0.21718	0.11551	0.04804	0.01543	0.00376
18.0341	0.04243	0.06145	0.13009	0.30519	0.35354	0.37955	0.20432	0.09711	0.04177	0.00814	0.00853
18.3974	0.0411	0.07372	0.12076	0.30369	0.37189	0.39739	0.19751	0.11536	0.05559	0.00584	0.01304
18.766	0.04565	0.064	0.10656	0.29908	0.34721	0.39256	0.20336	0.10754	0.04489	0.01326	-0.00193
19.14	0.03672	0.06089	0.1118	0.30493	0.36323	0.38886	0.20033	0.12369	0.04807	0.01119	0.01292
19.5195	0.02823	0.05797	0.12341	0.28825	0.3522	0.37884	0.19688	0.10688	0.04943	0.01466	0.0077
19.9045	0.03469	0.05404	0.1012	0.28486	0.32784	0.38779	0.20079	0.09657	0.04919	0.01009	8.0177e-05
20.2951	0.04286	0.05509	0.10357	0.278	0.34485	0.3901	0.19441	0.10369	0.04586	0.00999	0.00287
20.6915	0.02958	0.06203	0.09468	0.28344	0.3318	0.37633	0.1927	0.10077	0.05164	0.01534	0.00416
21.0936	0.03326	0.0545	0.10219	0.26762	0.33388	0.38905	0.18984	0.10307	0.04907	0.00557	0.00461
21.5016	0.02623	0.04848	0.09185	0.25374	0.32125	0.3657	0.19948	0.09361	0.05087	0.01418	0.00111
21.9155	0.03669	0.04699	0.08005	0.25791	0.32557	0.36518	0.19671	0.09245	0.0377	0.01133	0.0051
22.3355	0.01961	0.05183	0.09188	0.26075	0.31867	0.37441	0.19196	0.10784	0.04394	0.008	-0.002
22.7617	0.03348	0.05126	0.09261	0.23405	0.3163	0.36207	0.19935	0.10666	0.04132	0.00223	-0.00273
23.194	0.03747	0.03938	0.08487	0.23778	0.30951	0.3682	0.19242	0.09283	0.04838	0.01222	0.00387
23.6327	0.03008	0.03531	0.07286	0.24769	0.30141	0.35937	0.19424	0.09989	0.0367	0.01422	0.00143
24.0778	0.02916	0.03766	0.08748	0.23007	0.31508	0.36338	0.18574	0.09809	0.03785	0.00332	0.0048
24.5293	0.02011	0.04171	0.07705	0.23084	0.31001	0.35597	0.1845	0.0899	0.04823	0.00477	0.00759
24.9875	0.02578	0.05017	0.07489	0.2224	0.31388	0.35231	0.17374	0.10147	0.03459	0.0056	0.00128
25.4523	0.03091	0.0442	0.0691	0.22019	0.29681	0.35377	0.18123	0.10731	0.03816	0.00495	0.00338
25.924	0.02769	0.03969	0.06775	0.21625	0.29742	0.33744	0.18085	0.10013	0.04986	0.0076	0.00382
26.4025	0.02274	0.0456	0.06277	0.21807	0.28027	0.34358	0.17718	0.09875	0.03958	0.000128851	-0.0029
26.888	0.02689	0.0384	0.05738	0.19961	0.28381	0.34055	0.18528	0.09535	0.04214	0.00437	0.009
27.3806	0.02421	0.0296	0.06896	0.19329	0.28734	0.34681	0.18869	0.09469	0.045	0.00707	0.00611
27.8804	0.02398	0.04119	0.07343	0.19897	0.2802	0.33854	0.17427	0.09859	0.04522	0.00551	-0.00931
28.3875	0.0203	0.02582	0.05406	0.2028	0.26779	0.31956	0.17523	0.09483	0.03498	0.01289	0.000468531
28.9019	0.02811	0.03192	0.06147	0.19126	0.27485	0.33724	0.17119	0.08453	0.03368	0.01392	-0.000972169
29.424	0.03342	0.03036	0.0588	0.17801	0.2568	0.33455	0.17993	0.08714	0.04133	0.00296	0.00313
29.9536	0.02745	0.02995	0.05794	0.17222	0.25113	0.30915	0.16911	0.09664	0.03982	0.01183	-0.000758028
30.4909	0.01481	0.03497	0.03768	0.17586	0.2471	0.30537	0.16944	0.09281	0.04697	0.00687	0.00219
31.0361	0.01267	0.0339	0.05286	0.17291	0.25883	0.31636	0.16682	0.09126	0.03076	0.00639	0.00299
31.5893	0.01381	0.02808	0.05418	0.16154	0.25836	0.30912	0.1549	0.08407	0.0354	0.01055	-0.000799849
32.1506	0.01472	0.02634	0.04698	0.16274	0.23854	0.29864	0.16838	0.09122	0.03994	0.01092	0.01004
32.72	0.01025	0.02607	0.05	0.15014	0.23355	0.30762	0.16568	0.08816	0.03929	0.0141	0.01003
33.2977	0.01308	0.02191	0.04806	0.15296	0.23026	0.30687	0.16225	0.09052	0.03264	0.00645	0.00232
33.8839	0.01814	0.02498	0.0527	0.14845	0.23463	0.29756	0.15648	0.094	0.03142	0.01057	-0.00274
34.4787	0.02017	0.01268	0.05215	0.13491	0.21501	0.29646	0.15634	0.07842	0.03161	0.01057	-0.00303
35.0821	0.02072	0.0198	0.05179	0.14079	0.22715	0.27903	0.15062	0.0816	0.03091	0.01072	0.0029
35.6944	0.01279	0.03765	0.04304	0.12393	0.22013	0.2818	0.16371	0.08989	0.03057	0.00724	-0.00318
36.3155	0.01253	0.01726	0.04803	0.12718	0.21874	0.28279	0.15694	0.08589	0.03903	0.00667	-0.00135
36.9458	0.0135	0.02212	0.04018	0.12269	0.19465	0.2851	0.15544	0.07591	0.04167	0.00979	0.00475
37.5852	0.02027	0.01918	0.03792	0.12931	0.19972	0.27073	0.17019	0.07984	0.04321	0.0122	-0.00557
38.234	0.0101	0.01747	0.03033	0.11961	0.20192	0.27588	0.15373	0.0827	0.03113	0.00299	0.00127
38.8923	0.01752	0.02308	0.03736	0.1186	0.1946	0.27201	0.14479	0.07929	0.03501	0.00373	0.00211
39.5602	0.01081	0.0194	0.03304	0.113	0.19212	0.27334	0.14927	0.07341	0.02826	0.00684	-0.00433
40.2378	0.01038	0.01728	0.03949	0.10983	0.1912	0.25343	0.15464	0.07707	0.02941	0.00158	0.00287
40.9253	0.007	0.01361	0.02757	0.10748	0.19232	0.2521	0.15016	0.07818	0.02791	-9.67943e-05	-0.00103
41.6229	0.00417	0.02224	0.03608	0.10328	0.18766	0.24896	0.1467	0.07656	0.03284	0.00699	0.0033
42.3306	0.00993	0.0201	0.03532	0.09649	0.17761	0.25046	0.1471	0.0809	0.02537	0.00608	0.00469
43.0487	0.01287	0.01908	0.03396	0.09026	0.17216	0.24473	0.14045	0.07202	0.02591	-0.00473	-0.0027
43.7773	0.00938	0.01109	0.03712	0.09243	0.17777	0.25564	0.14387	0.07759	0.02925	-0.000882147	0.000900512
44.5165	0.00721	0.01911	0.03086	0.09354	0.16571	0.23144	0.14071	0.07137	0.03029	0.00813	-0.00304
45.2665	0.01716	0.00578	0.02481	0.09626	0.16107	0.23393	0.14025	0.08006	0.02618	0.00208	-0.00878
46.0274	0.00967	0.01669	0.02556	0.0912	0.15673	0.23302	0.13113	0.07774	0.02892	-0.00606	0.00834
46.7995	0.01093	0.02076	0.03071	0.08611	0.15026	0.23075	0.13767	0.07611	0.02487	0.00658	0.00495
47.5828	0.01189	0.02268	0.02814	0.08213	0.15212	0.21814	0.12867	0.06659	0.03211	0.00232	0.00471
48.3776	0.01202	0.01252	0.02245	0.08201	0.15205	0.21934	0.13736	0.0796	0.02355	0.00941	0.0028
49.1839	0.01973	0.01507	0.02704	0.07931	0.14393	0.21188	0.12666	0.07285	0.0252	-0.00618	0.00338
50.0021	0.00969	0.00688	0.02518	0.07633	0.13723	0.21392	0.12935	0.07201	0.0323	0.000889338	-0.000555185
50.8322	0.01309	0.01817	0.02624	0.0724	0.13488	0.21279	0.12801	0.06865	0.02728	0.000306083	-0.00329
51.6744	0.00804	0.01443	0.02358	0.078	0.13416	0.21162	0.13348	0.06794	0.02849	0.00248	-0.00537
52.5289	0.01414	0.00894	0.01847	0.07527	0.13058	0.20522	0.12666	0.06305	0.02932	0.00639	0.00264
53.3959	0.00809	0.01147	0.02302	0.06766	0.1233	0.19637	0.13425	0.0659	0.02651	0.00293	0.00335
54.2755	0.0037	0.0097	0.0252	0.06136	0.12287	0.20191	0.12144	0.06207	0.02255	-0.00946	0.00656
55.168	0.00255	0.00978	0.01882	0.06316	0.11469	0.18851	0.12165	0.069	0.03092	0.00817	-0.00193
56.0735	0.01056	0.01273	0.0238	0.06235	0.11999	0.19466	0.12396	0.06425	0.01997	0.00746	-0.00102
56.9923	0.00958	0.01233	0.02176	0.0633	0.11216	0.18128	0.12628	0.05892	0.02253	0.01016	-0.00285
57.9244	0.00646	0.01231	0.01849	0.05353	0.10922	0.1734	0.11662	0.06549	0.0342	0.0051	-0.00125
58.8702	0.0141	0.01293	0.02065	0.05506	0.10778	0.17541	0.11828	0.0575	0.02537	0.00607	0.0017
59.8298	0.00295	0.00941	0.02268	0.05958	0.10851	0.17491	0.11724	0.06049	0.02014	0.00387	-0.00582
60.8034	0.01457	0.01105	0.02145	0.05245	0.10297	0.17847	0.10977	0.06092	0.02141	0.00129	-0.00468
61.7912	0.00938	0.01319	0.01912	0.05544	0.10285	0.16541	0.11719	0.05933	0.02371	0.00187	0.00385
62.7934	0.00794	0.00885	0.01904	0.05169	0.0992	0.16257	0.10584	0.05229	0.0253	-0.00985	0.00378
63.8103	0.01006	0.00461	0.02067	0.04734	0.09786	0.15381	0.10898	0.06152	0.01953	-0.00218	0.0039
64.842	0.00542	0.00708	0.01591	0.04599	0.08228	0.15478	0.11037	0.05973	0.02337	0.00715	-0.00232
65.8887	0.00449	0.00908	0.0167	0.04444	0.09005	0.16012	0.10764	0.06364	0.02433	0.00986	-0.000464242
66.9508	0.01174	0.0128	0.01442	0.04369	0.08519	0.14875	0.10847	0.0472	0.02083	0.0029	0.00436
68.0284	-0.00293	0.01521	0.01244	0.04358	0.08108	0.14778	0.10361	0.05746	0.02086	0.00257	0.00034343
69.1217	0.00613	0.00867	0.01663	0.0429	0.08673	0.14488	0.10416	0.05362	0.01801	0.00609	0.000641614
70.2309	0.00185	0.01218	0.01511	0.0476	0.07707	0.13956	0.097	0.04922	0.02289	-4.24684e-05	0.0022
71.3564	0.00675	0.00625	0.00971	0.04006	0.07484	0.13761	0.0899	0.05835	0.01588	0.001	-0.00177
72.4983	0.00241	0.00765	0.01109	0.03869	0.07629	0.13643	0.10306	0.0548	0.01873	0.00074336	0.00407
73.6568	0.00789	0.01058	0.01238	0.0367	0.06973	0.13312	0.10044	0.05698	0.01727	0.0038	-0.00326
74.8323	0.00361	0.00696	0.01722	0.03547	0.07651	0.13078	0.09517	0.05206	0.01987	0.00427	0.00413
76.025	0.00269	0.00304	0.0118	0.04072	0.07313	0.12223	0.09123	0.04732	0.0155	0.00225	0.00208
77.235	0.00681	0.00313	0.01169	0.02972	0.06692	0.12479	0.08805	0.04671	0.01655	0.00407	0.00123
78.4627	0.00429	0.00569	0.00951	0.03615	0.06368	0.11731	0.0918	0.05056	0.02158	0.000166532	-0.000199485
79.7084	0.00248	0.00156	0.01208	0.03302	0.0604	0.11818	0.09697	0.04673	0.01878	0.00222	0.00515
80.9722	0.00606	0.00798	0.01076	0.0351	0.06765	0.12183	0.08527	0.05375	0.01493	0.000751762	0.00148
82.2545	0.00226	0.0067	0.00848	0.03149	0.06319	0.11281	0.08775	0.05054	0.01882	0.00319	-0.000655911
83.5555	0.0051	0.01246	0.01198	0.03356	0.05858	0.11264	0.08568	0.04837	0.02068	0.00893	0.000496241
84.8756	0.00746	0.0052	0.01148	0.03671	0.06042	0.10634	0.08557	0.04877	0.01858	-0.00107	0.00521
86.2148	-0.000504222	0.00519	0.01576	0.02733	0.05337	0.10561	0.08849	0.04165	0.01252	0.00377	0.00587
87.5737	0.00562	0.00649	0.00536	0.02507	0.05555	0.09595	0.08239	0.04628	0.02329	0.000754131	0.00309
88.9524	0.00879	0.00993	0.01042	0.02631	0.05414	0.10228	0.07856	0.04167	0.01787	0.00137	-0.0008675
90.3512	-0.00175	0.00457	0.01095	0.02212	0.05386	0.09436	0.08099	0.04936	0.01778	-0.00164	0.00289
91.7704	0.00352	0.00508	0.01229	0.03399	0.04737	0.10072	0.08201	0.0425	0.01664	0.01052	-0.000168624
93.2104	0.00167	0.00303	0.01255	0.02982	0.05329	0.09038	0.07921	0.03813	0.01685	0.00128	-0.000882045
94.6714	-0.00116	9.69504e-05	0.01134	0.02468	0.05455	0.09304	0.07614	0.04572	0.01719	0.00113	0.00288
96.1537	0.00273	0.00353	0.00997	0.02426	0.04944	0.08562	0.06962	0.04299	0.01833	0.0014	0.000878387
97.6577	0.0004964	0.00773	0.01397	0.02761	0.04164	0.08532	0.07315	0.04349	0.01574	-0.00244	0.00191
99.1836	0.00631	0.00335	0.003	0.02122	0.04832	0.0839	0.06509	0.04049	0.01299	0.00157	0.00233
100.732	0.00201	0.00773	0.00579	0.02343	0.04032	0.08187	0.07334	0.03771	0.00774	-0.000283267	-0.000806516
102.303	-0.00201	0.0013	0.01278	0.02196	0.04088	0.07864	0.06619	0.03845	0.01259	-0.00466	-0.00226
103.896	0.00179	0.000921955	0.00908	0.02582	0.04168	0.08249	0.06691	0.03976	0.01228	0.00744	0.00931
105.513	0.000171882	0.00218	0.00961	0.01717	0.04211	0.07699	0.06713	0.03998	0.00972	-0.000474792	0.00121
107.154	0.00366	0.00341	0.00737	0.02481	0.04648	0.08308	0.06685	0.04144	0.0177	0.00235	0.00021708
108.819	0.0023	0.00817	0.00983	0.02068	0.03833	0.07456	0.06275	0.03636	0.01338	-0.00138	-0.0036
110.507	0.00475	0.004	0.01676	0.02072	0.03954	0.0763	0.0624	0.03884	0.01282	-0.00619	-0.00465
112.221	0.00484	0.00396	0.00569	0.02026	0.03558	0.07663	0.06227	0.03438	0.00885	-0.0024	0.0035
113.96	0.00303	0.00376	0.01013	0.0217	0.03506	0.07225	0.06008	0.03871	0.01692	-0.000167494	0.00304
115.724	0.00275	0.00751	0.0071	0.02002	0.03623	0.07465	0.06576	0.03044	0.01208	0.00772	0.00101
117.513	0.00478	0.000575983	0.00694	0.01359	0.03747	0.06293	0.05957	0.03543	0.01182	0.000195616	0.000813369
119.329	-0.00176	-5.61279e-05	0.00439	0.02153	0.0344	0.06329	0.05819	0.03063	0.01234	0.004	-0.000195815
121.171	0.00143	0.00631	0.00685	0.01619	0.03388	0.06575	0.05934	0.03374	0.00769	0.00519	0.00486
123.041	0.000165646	0.00621	0.00807	0.01819	0.0349	0.06028	0.05402	0.03504	0.00898	0.00343	0.00282
124.937	0.00354	0.00372	0.00527	0.01865	0.02956	0.06255	0.05851	0.037	0.01158	-0.000522736	0.00114
126.861	0.00118	0.0076	0.00934	0.02002	0.0308	0.05827	0.05072	0.03313	0.01005	0.000819896	-9.42226e-05
128.814	0.00217	-0.000182523	0.0126	0.01994	0.03586	0.0591	0.0553	0.03289	0.01061	0.000522326	0.00386
130.795	0.00206	-0.000459758	0.00604	0.02176	0.02899	0.06283	0.05216	0.03271	0.00583	0.00339	0.0024
132.804	0.00382	0.000856437	-0.000163136	0.01583	0.02264	0.05757	0.05354	0.03161	0.01277	0.00228	0.000352099
134.844	0.00384	0.00445	0.00998	0.01061	0.02609	0.0559	0.05117	0.02229	0.01202	0.00192	-0.00221
136.912	0.000298712	0.00664	0.0087	0.02091	0.02885	0.05927	0.05516	0.02897	0.01176	-9.56588e-05	-0.00152
139.011	-0.00072965	0.00883	0.00574	0.01732	0.02498	0.05586	0.04719	0.03123	0.01222	-0.000420352	0.00145
141.141	0.00365	0.00597	0.00395	0.01514	0.02589	0.04635	0.04418	0.03223	0.00532	-0.00256	-0.00187
143.302	0.000895767	0.00873	0.00953	0.00952	0.02099	0.04928	0.04936	0.02581	0.00681	0.00502	0.00129
145.494	0.00425	0.0031	0.00506	0.01143	0.0245	0.05112	0.04836	0.03223	0.00988	0.000242244	-0.000278115
147.719	0.00584	0.00137	0.00497	0.01186	0.02641	0.04959	0.04357	0.02711	0.01081	0.00226	8.14812e-06
149.976	0.00319	0.00271	0.01029	0.01251	0.0243	0.0501	0.04559	0.02522	0.00825	0.00286	0.00366
152.266	0.00478	0.00388	0.01139	0.01915	0.02718	0.04931	0.04568	0.02719	0.00903	-0.000641399	-0.00229

## Sheet: Fig.3b
Temperature (K)	tau_LD (ns)	tau_LD error bar		Temperature (K)	tau_beta 60 nm (ns)	error bar for tau_beta 60 nm		Temperature (K)	tau_beta 200 nm, x0.29 (ns)	error bar for tau_beta 200 nm, x0.29		Temperature (K)	tau_beta 1300 nm, x0.11 (ns)	error bar for tau_beta 200 nm, x0.11
81	6.8592	0.23484		60	5.53862	0		69	6.40855	0.23803		71	4.64514	0.33318
91	9.49005	0.21242		80	6.24709	0.43508		79	8.19477	0.39243		81	7.17766	0.33298
97.5	13.4572	0.19056		100	18.3612	2.46942		89	10.0535	0.19882		91	10.0125	0.4644
104	24.5029	0.30259		110	35.4918	2.12396		99	15.5212	0.36765		96	12.8133	0.53364
107.5	36.7334	0.41212						104	23.3976	0.44723		101	16.9111	0.67312
111	65.1662	0.83261						109	49.1876	1.42108		103.5	23.4705	0.94166
114	99.6354	1.75796						111	64.4927	1.34942		106	33.3943	1.57197
117	138.175	6.31227						113	234.659	23.6299		108.5	43.5253	2.03633
120	139.175	15.2689						115	571.429	135		111	63.8298	3.36289
126	17.3363	1.22988						117	1106.84	116.742		113.5	119.176	5.30543
136	9.76095	1.02406						119	665.186	157.967		114.75	154.445	5.20574
								124	29.8653	2.94196		116	212.246	8.6453
								134	138.747	43.3179		118	218.043	25.9842
								149	15.2124	2.58223		120	71.6717	7.93508
												122	60.3077	6.41344
												126	56.1431	15.8934
												136	13.7447	5.20468
												151	20.0361	6.9508

## Sheet: Fig.3c
Temperature (K)	delta_beta (deg.) x5		Temperature (K)	delta_phi_LD (deg.)
70	-0.295		82	-0.3195
80	-0.33		92	-0.3629
90	-0.37		98.5	-0.4191
95	-0.385		105	-0.5879
100	-0.425		108.5	-0.575
102.5	-0.445		112	-0.5156
105	-0.475		115	-0.2809
107.5	-0.5		118	-0.1571
110	-0.485		121	-0.0864
112.5	-0.495		127	-0.03
113.75	-0.4		137	-0.0156
115	-0.325
117	-0.16
119	-0.1
121	-0.075
125	-0.06
135	-0.015
150	-0.015

## Sheet: Fig.3d
Temperature (K)	tau_LD (ns), 40 nm	error bar for tau_LD (ns), 40 nm		Temperature (K)	tau_beta, 196 nm	error bar for tau_beta, 196 nm
82	7.46523	0.2601		70	6.64111	1.0001
102	8.92457	0.34791		90	6.61726	0.58319
122	10.0376	0.27279		100	7.75468	0.80298
137	11.7625	0.36448		110	8.37448	0.75988
147	14.9907	0.41571		120	8.64138	0.72145
148	17.8692	0.92796		125	10.8207	0.88048
152	20.9839	0.7968		130	10.1313	0.61767
155	18.4242	0.76316		135	11.2063	0.62106
158	15.5527	0.83566		140	14.1315	0.87077
162	14.2391	0.88412		145	16.6542	0.75842
182	12.25	1.49063		147.5	24.1395	0.9773
				150	29.7672	1.59025
				152.5	57.5903	5.26701
				155	28.5212	2.94365
				157.5	19.1677	1.46133
				160	14.5627	1.94595
				165	19.4333	3.83206
				170	14.4195	1.63339
				175	10	1.46705
				180	11.1057	0.80893

## Sheet: Fig.4a
Temperature (K)	phi_LD (deg.)		Temperature (K)	delta_beta (deg.)
80	0.69877		80	0.1512
90	0.67747		90	0.14836
100	0.67131		100	0.14311
105	0.65739		105	0.14059
111	0.6185		110	0.13114
112	0.60184		112	0.12388
113	0.57048		114	0.10851
114	0.54836		116	0.09824
115	0.51832		118	0.07375
116	0.47781		120	0.03808
117	0.39396		122	0.01898
118	0.32478		125	0.00887
119	0.26402		130	0.00964
120	0.21401		140	0.00101
121	0.12844		150	-0.000663672
122	0.0969
123	0.07684
124	0.07107
125	0.0542
126	0.05407
127	0.05292
128	0.04532
129	0.03836
130	0.03912
132	0.01117
134	0.01296
139	0.01254
143	0.01325
150	0.00112

## Sheet: Fig.4b
Time (arb. u.)	dashed red line	dashed blue line	solid red line	solid blue line
1	0	-0.1	0	-0.1
2	0	-0.09597	-0.09466	-0.09808
3	0	-0.09225	-0.10078	-0.09729
4	0	-0.08881	-0.10055	-0.0966
5	0	-0.08562	-0.09988	-0.09593
6	0	-0.08264	-0.09919	-0.09526
7	0	-0.07987	-0.0985	-0.0946
8	0	-0.07728	-0.09783	-0.09396
9	0	-0.07485	-0.09716	-0.09332
10	0	-0.07257	-0.0965	-0.09269
11	0	-0.07042	-0.09585	-0.09206
12	0	-0.0684	-0.09521	-0.09145
13	0	-0.06649	-0.09458	-0.09084
14	0	-0.06468	-0.09395	-0.09024
15	0	-0.06297	-0.09334	-0.08965
16	0	-0.06135	-0.09273	-0.08907
17	0	-0.05981	-0.09213	-0.0885
18	0	-0.05834	-0.09154	-0.08793
19	0	-0.05695	-0.09095	-0.08737
20	0	-0.05562	-0.09037	-0.08681
21	0	-0.05435	-0.0898	-0.08627
22	0	-0.05313	-0.08924	-0.08573
23	0	-0.05198	-0.08868	-0.08519
24	0	-0.05086	-0.08813	-0.08467
25	0	-0.0498	-0.08759	-0.08415
26	0	-0.04878	-0.08705	-0.08363
27	0	-0.0478	-0.08652	-0.08313
28	0	-0.04686	-0.086	-0.08262
29	0	-0.04596	-0.08548	-0.08213
30	0	-0.04509	-0.08497	-0.08164
31	0	-0.04425	-0.08447	-0.08115
32	0	-0.04344	-0.08397	-0.08068
33	0	-0.04266	-0.08348	-0.0802
34	0	-0.04191	-0.08299	-0.07974
35	0	-0.04119	-0.08251	-0.07927
36	0	-0.04049	-0.08203	-0.07882
37	0	-0.03981	-0.08156	-0.07837
38	0	-0.03915	-0.08109	-0.07792
39	0	-0.03852	-0.08063	-0.07748
40	0	-0.03791	-0.08018	-0.07704
41	0	-0.03731	-0.07973	-0.07661
42	0	-0.03674	-0.07928	-0.07618
43	0	-0.03618	-0.07884	-0.07576
44	0	-0.03564	-0.07841	-0.07535
45	0	-0.03511	-0.07798	-0.07493
46	0	-0.0346	-0.07755	-0.07452
47	0	-0.03411	-0.07713	-0.07412
48	0	-0.03362	-0.07672	-0.07372
49	0	-0.03316	-0.0763	-0.07333
50	0	-0.0327	-0.0759	-0.07293
51	0	-0.03226	-0.07549	-0.07255
52	0	-0.03183	-0.07509	-0.07216
53	0	-0.03141	-0.0747	-0.07179
54	0	-0.031	-0.07431	-0.07141
55	0	-0.0306	-0.07392	-0.07104
56	0	-0.03021	-0.07354	-0.07067
57	0	-0.02983	-0.07316	-0.07031
58	0	-0.02946	-0.07278	-0.06995
59	0	-0.0291	-0.07241	-0.06959
60	0	-0.02875	-0.07204	-0.06924
61	0	-0.02841	-0.07168	-0.06889
62	0	-0.02807	-0.07132	-0.06855
63	0	-0.02775	-0.07096	-0.0682
64	0	-0.02743	-0.07061	-0.06786
65	0	-0.02711	-0.07026	-0.06753
66	0	-0.02681	-0.06991	-0.0672
67	0	-0.02651	-0.06957	-0.06687
68	0	-0.02622	-0.06923	-0.06654
69	0	-0.02593	-0.0689	-0.06622
70	0	-0.02565	-0.06856	-0.0659
71	0	-0.02538	-0.06823	-0.06558
72	0	-0.02511	-0.06791	-0.06527
73	0	-0.02485	-0.06758	-0.06496
74	0	-0.02459	-0.06726	-0.06465
75	0	-0.02434	-0.06694	-0.06435
76	0	-0.0241	-0.06663	-0.06405
77	0	-0.02385	-0.06632	-0.06375
78	0	-0.02362	-0.06601	-0.06345
79	0	-0.02339	-0.0657	-0.06316
80	0	-0.02316	-0.0654	-0.06287
81	0	-0.02294	-0.0651	-0.06258
82	0	-0.02272	-0.0648	-0.06229
83	0	-0.0225	-0.06451	-0.06201
84	0	-0.02229	-0.06422	-0.06173
85	0	-0.02208	-0.06393	-0.06145
86	0	-0.02188	-0.06364	-0.06118
87	0	-0.02168	-0.06336	-0.0609
88	0	-0.02149	-0.06307	-0.06063
89	0	-0.02129	-0.06279	-0.06037
90	0	-0.02111	-0.06252	-0.0601
91	0	-0.02092	-0.06224	-0.05984
92	0	-0.02074	-0.06197	-0.05958
93	0	-0.02056	-0.0617	-0.05932
94	0	-0.02038	-0.06143	-0.05906
95	0	-0.02021	-0.06117	-0.05881
96	0	-0.02004	-0.06091	-0.05855
97	0	-0.01987	-0.06064	-0.0583
98	0	-0.01971	-0.06039	-0.05805
99	0	-0.01955	-0.06013	-0.05781
100	0	-0.01939	-0.05988	-0.05756
101	0	-0.01923	-0.05962	-0.05732
102	0	-0.01908	-0.05937	-0.05708
103	0	-0.01893	-0.05913	-0.05685
104	0	-0.01878	-0.05888	-0.05661
105	0	-0.01863	-0.05864	-0.05638
106	0	-0.01848	-0.0584	-0.05614
107	0	-0.01834	-0.05816	-0.05591
108	0	-0.0182	-0.05792	-0.05569
109	0	-0.01806	-0.05768	-0.05546
110	0	-0.01793	-0.05745	-0.05523
111	0	-0.01779	-0.05722	-0.05501
112	0	-0.01766	-0.05699	-0.05479
113	0	-0.01753	-0.05676	-0.05457
114	0	-0.0174	-0.05653	-0.05435
115	0	-0.01728	-0.05631	-0.05414
116	0	-0.01715	-0.05608	-0.05392
117	0	-0.01703	-0.05586	-0.05371
118	0	-0.01691	-0.05564	-0.0535
119	0	-0.01679	-0.05543	-0.05329
120	0	-0.01667	-0.05521	-0.05308
121	0	-0.01656	-0.05499	-0.05288
122	0	-0.01644	-0.05478	-0.05267
123	0	-0.01633	-0.05457	-0.05247
124	0	-0.01622	-0.05436	-0.05227
125	0	-0.01611	-0.05415	-0.05207
126	0	-0.016	-0.05395	-0.05187
127	0	-0.01589	-0.05374	-0.05168
128	0	-0.01579	-0.05354	-0.05148
129	0	-0.01568	-0.05334	-0.05129
130	0	-0.01558	-0.05314	-0.0511
131	0	-0.01548	-0.05294	-0.0509
132	0	-0.01538	-0.05274	-0.05072
133	0	-0.01528	-0.05255	-0.05053
134	0	-0.01518	-0.05235	-0.05034
135	0	-0.01509	-0.05216	-0.05016
136	0	-0.01499	-0.05197	-0.04997
137	0	-0.0149	-0.05178	-0.04979
138	0	-0.01481	-0.05159	-0.04961
139	0	-0.01471	-0.0514	-0.04943
140	0	-0.01462	-0.05122	-0.04925
141	0	-0.01453	-0.05103	-0.04907
142	0	-0.01445	-0.05085	-0.0489
143	0	-0.01436	-0.05067	-0.04872
144	0	-0.01427	-0.05048	-0.04855
145	0	-0.01419	-0.05031	-0.04838
146	0	-0.0141	-0.05013	-0.0482
147	0	-0.01402	-0.04995	-0.04803
148	0	-0.01394	-0.04977	-0.04787
149	0	-0.01386	-0.0496	-0.0477
150	0	-0.01378	-0.04943	-0.04753
151	0	-0.0137	-0.04925	-0.04737
152	0	-0.01362	-0.04908	-0.0472
153	0	-0.01354	-0.04891	-0.04704
154	0	-0.01347	-0.04875	-0.04688
155	0	-0.01339	-0.04858	-0.04672
156	0	-0.01332	-0.04841	-0.04656
157	0	-0.01324	-0.04825	-0.0464
158	0	-0.01317	-0.04808	-0.04624
159	0	-0.0131	-0.04792	-0.04609
160	0	-0.01302	-0.04776	-0.04593
161	0	-0.01295	-0.0476	-0.04578
162	0	-0.01288	-0.04744	-0.04562
163	0	-0.01281	-0.04728	-0.04547
164	0	-0.01275	-0.04712	-0.04532
165	0	-0.01268	-0.04697	-0.04517
166	0	-0.01261	-0.04681	-0.04502
167	0	-0.01254	-0.04666	-0.04487
168	0	-0.01248	-0.0465	-0.04472
169	0	-0.01241	-0.04635	-0.04458
170	0	-0.01235	-0.0462	-0.04443
171	0	-0.01229	-0.04605	-0.04429
172	0	-0.01222	-0.0459	-0.04414
173	0	-0.01216	-0.04575	-0.044
174	0	-0.0121	-0.0456	-0.04386
175	0	-0.01204	-0.04546	-0.04372
176	0	-0.01198	-0.04531	-0.04358
177	0	-0.01192	-0.04517	-0.04344
178	0	-0.01186	-0.04502	-0.0433
179	0	-0.0118	-0.04488	-0.04316
180	0	-0.01174	-0.04474	-0.04303
181	0	-0.01168	-0.0446	-0.04289
182	0	-0.01163	-0.04446	-0.04276
183	0	-0.01157	-0.04432	-0.04262
184	0	-0.01151	-0.04418	-0.04249
185	0	-0.01146	-0.04404	-0.04236
186	0	-0.0114	-0.0439	-0.04223
187	0	-0.01135	-0.04377	-0.0421
188	0	-0.01129	-0.04363	-0.04197
189	0	-0.01124	-0.0435	-0.04184
190	0	-0.01119	-0.04337	-0.04171
191	0	-0.01114	-0.04323	-0.04158
192	0	-0.01108	-0.0431	-0.04146
193	0	-0.01103	-0.04297	-0.04133
194	0	-0.01098	-0.04284	-0.04121
195	0	-0.01093	-0.04271	-0.04108
196	0	-0.01088	-0.04258	-0.04096
197	0	-0.01083	-0.04245	-0.04083
198	0	-0.01078	-0.04233	-0.04071
199	0	-0.01073	-0.0422	-0.04059
200	0	-0.01069	-0.04208	-0.04047
201	0	-0.01064	-0.04195	-0.04035
202	0	-0.01059	-0.04183	-0.04023
203	0	-0.01054	-0.0417	-0.04011
204	0	-0.0105	-0.04158	-0.04
205	0	-0.01045	-0.04146	-0.03988
206	0	-0.01041	-0.04134	-0.03976
207	0	-0.01036	-0.04122	-0.03965
208	0	-0.01032	-0.0411	-0.03953
209	0	-0.01027	-0.04098	-0.03942
210	0	-0.01023	-0.04086	-0.0393
211	0	-0.01018	-0.04074	-0.03919
212	0	-0.01014	-0.04062	-0.03908
213	0	-0.0101	-0.04051	-0.03896
214	0	-0.01005	-0.04039	-0.03885
215	0	-0.01001	-0.04028	-0.03874
216	0	-0.00997	-0.04016	-0.03863
217	0	-0.00993	-0.04005	-0.03852
218	0	-0.00989	-0.03994	-0.03841
219	0	-0.00985	-0.03982	-0.03831
220	0	-0.00981	-0.03971	-0.0382
221	0	-0.00977	-0.0396	-0.03809
222	0	-0.00973	-0.03949	-0.03799
223	0	-0.00969	-0.03938	-0.03788
224	0	-0.00965	-0.03927	-0.03778
225	0	-0.00961	-0.03916	-0.03767
226	0	-0.00957	-0.03905	-0.03757
227	0	-0.00953	-0.03895	-0.03746
228	0	-0.00949	-0.03884	-0.03736
229	0	-0.00946	-0.03873	-0.03726
230	0	-0.00942	-0.03863	-0.03716
231	0	-0.00938	-0.03852	-0.03706
232	0	-0.00934	-0.03842	-0.03695
233	0	-0.00931	-0.03831	-0.03685
234	0	-0.00927	-0.03821	-0.03676
235	0	-0.00924	-0.03811	-0.03666
236	0	-0.0092	-0.038	-0.03656
237	0	-0.00916	-0.0379	-0.03646
238	0	-0.00913	-0.0378	-0.03636
239	0	-0.00909	-0.0377	-0.03627
240	0	-0.00906	-0.0376	-0.03617
241	0	-0.00903	-0.0375	-0.03607
242	0	-0.00899	-0.0374	-0.03598
243	0	-0.00896	-0.0373	-0.03588
244	0	-0.00892	-0.0372	-0.03579
245	0	-0.00889	-0.0371	-0.03569
246	0	-0.00886	-0.03701	-0.0356
247	0	-0.00882	-0.03691	-0.03551
248	0	-0.00879	-0.03681	-0.03542
249	0	-0.00876	-0.03672	-0.03532
250	0	-0.00873	-0.03662	-0.03523
251	0	-0.0087	-0.03653	-0.03514
252	0	-0.00866	-0.03643	-0.03505
253	0	-0.00863	-0.03634	-0.03496
254	0	-0.0086	-0.03625	-0.03487
255	0	-0.00857	-0.03616	-0.03478
256	0	-0.00854	-0.03606	-0.03469
257	0	-0.00851	-0.03597	-0.0346
258	0	-0.00848	-0.03588	-0.03452
259	0	-0.00845	-0.03579	-0.03443
260	0	-0.00842	-0.0357	-0.03434
261	0	-0.00839	-0.03561	-0.03426
262	0	-0.00836	-0.03552	-0.03417
263	0	-0.00833	-0.03543	-0.03408
264	0	-0.0083	-0.03534	-0.034
265	0	-0.00827	-0.03525	-0.03391
266	0	-0.00824	-0.03517	-0.03383
267	0	-0.00822	-0.03508	-0.03375
268	0	-0.00819	-0.03499	-0.03366
269	0	-0.00816	-0.0349	-0.03358
270	0	-0.00813	-0.03482	-0.0335
271	0	-0.0081	-0.03473	-0.03341
272	0	-0.00808	-0.03465	-0.03333
273	0	-0.00805	-0.03456	-0.03325
274	0	-0.00802	-0.03448	-0.03317
275	0	-0.00799	-0.03439	-0.03309
276	0	-0.00797	-0.03431	-0.03301
277	0	-0.00794	-0.03423	-0.03293
278	0	-0.00792	-0.03415	-0.03285
279	0	-0.00789	-0.03406	-0.03277
280	0	-0.00786	-0.03398	-0.03269
281	0	-0.00784	-0.0339	-0.03261
282	0	-0.00781	-0.03382	-0.03254
283	0	-0.00779	-0.03374	-0.03246
284	0	-0.00776	-0.03366	-0.03238
285	0	-0.00774	-0.03358	-0.0323
286	0	-0.00771	-0.0335	-0.03223
287	0	-0.00769	-0.03342	-0.03215
288	0	-0.00766	-0.03334	-0.03208
289	0	-0.00764	-0.03326	-0.032
290	0	-0.00761	-0.03318	-0.03192
291	0	-0.00759	-0.0331	-0.03185
292	0	-0.00756	-0.03303	-0.03178
293	0	-0.00754	-0.03295	-0.0317
294	0	-0.00752	-0.03287	-0.03163
295	0	-0.00749	-0.0328	-0.03155
296	0	-0.00747	-0.03272	-0.03148
297	0	-0.00744	-0.03265	-0.03141
298	0	-0.00742	-0.03257	-0.03134
299	0	-0.0074	-0.0325	-0.03126
300	0	-0.00738	-0.03242	-0.03119
301	0	-0.00735	-0.03235	-0.03112
302	0	-0.00733	-0.03227	-0.03105
303	0	-0.00731	-0.0322	-0.03098
304	0	-0.00729	-0.03213	-0.03091
305	0	-0.00726	-0.03205	-0.03084
306	0	-0.00724	-0.03198	-0.03077
307	0	-0.00722	-0.03191	-0.0307
308	0	-0.0072	-0.03184	-0.03063
309	0	-0.00718	-0.03176	-0.03056
310	0	-0.00715	-0.03169	-0.03049
311	0	-0.00713	-0.03162	-0.03042
312	0	-0.00711	-0.03155	-0.03036
313	0	-0.00709	-0.03148	-0.03029
314	0	-0.00707	-0.03141	-0.03022
315	0	-0.00705	-0.03134	-0.03015
316	0	-0.00703	-0.03127	-0.03009
317	0	-0.00701	-0.0312	-0.03002
318	0	-0.00699	-0.03113	-0.02996
319	0	-0.00697	-0.03107	-0.02989
320	0	-0.00695	-0.031	-0.02982
321	0	-0.00693	-0.03093	-0.02976
322	0	-0.00691	-0.03086	-0.02969
323	0	-0.00689	-0.03079	-0.02963
324	0	-0.00687	-0.03073	-0.02956
325	0	-0.00685	-0.03066	-0.0295
326	0	-0.00683	-0.03059	-0.02944
327	0	-0.00681	-0.03053	-0.02937
328	0	-0.00679	-0.03046	-0.02931
329	0	-0.00677	-0.0304	-0.02925
330	0	-0.00675	-0.03033	-0.02918
331	0	-0.00673	-0.03027	-0.02912
332	0	-0.00671	-0.0302	-0.02906
333	0	-0.00669	-0.03014	-0.029
334	0	-0.00667	-0.03007	-0.02894
335	0	-0.00665	-0.03001	-0.02887
336	0	-0.00664	-0.02995	-0.02881
337	0	-0.00662	-0.02988	-0.02875
338	0	-0.0066	-0.02982	-0.02869
339	0	-0.00658	-0.02976	-0.02863
340	0	-0.00656	-0.02969	-0.02857
341	0	-0.00654	-0.02963	-0.02851
342	0	-0.00653	-0.02957	-0.02845
343	0	-0.00651	-0.02951	-0.02839
344	0	-0.00649	-0.02945	-0.02833
345	0	-0.00647	-0.02938	-0.02827
346	0	-0.00646	-0.02932	-0.02821
347	0	-0.00644	-0.02926	-0.02816
348	0	-0.00642	-0.0292	-0.0281
349	0	-0.0064	-0.02914	-0.02804
350	0	-0.00639	-0.02908	-0.02798
351	0	-0.00637	-0.02902	-0.02792
352	0	-0.00635	-0.02896	-0.02787
353	0	-0.00634	-0.0289	-0.02781
354	0	-0.00632	-0.02884	-0.02775
355	0	-0.0063	-0.02879	-0.0277
356	0	-0.00629	-0.02873	-0.02764
357	0	-0.00627	-0.02867	-0.02758
358	0	-0.00625	-0.02861	-0.02753
359	0	-0.00624	-0.02855	-0.02747
360	0	-0.00622	-0.02849	-0.02742
361	0	-0.0062	-0.02844	-0.02736
362	0	-0.00619	-0.02838	-0.02731
363	0	-0.00617	-0.02832	-0.02725
364	0	-0.00616	-0.02827	-0.0272
365	0	-0.00614	-0.02821	-0.02714
366	0	-0.00612	-0.02815	-0.02709
367	0	-0.00611	-0.0281	-0.02704
368	0	-0.00609	-0.02804	-0.02698
369	0	-0.00608	-0.02799	-0.02693
370	0	-0.00606	-0.02793	-0.02688
371	0	-0.00605	-0.02788	-0.02682
372	0	-0.00603	-0.02782	-0.02677
373	0	-0.00602	-0.02777	-0.02672
374	0	-0.006	-0.02771	-0.02666
375	0	-0.00599	-0.02766	-0.02661
376	0	-0.00597	-0.0276	-0.02656
377	0	-0.00596	-0.02755	-0.02651
378	0	-0.00594	-0.0275	-0.02646
379	0	-0.00593	-0.02744	-0.02641
380	0	-0.00591	-0.02739	-0.02635
381	0	-0.0059	-0.02734	-0.0263
382	0	-0.00588	-0.02728	-0.02625
383	0	-0.00587	-0.02723	-0.0262
384	0	-0.00585	-0.02718	-0.02615
385	0	-0.00584	-0.02713	-0.0261
386	0	-0.00582	-0.02707	-0.02605
387	0	-0.00581	-0.02702	-0.026
388	0	-0.0058	-0.02697	-0.02595
389	0	-0.00578	-0.02692	-0.0259
390	0	-0.00577	-0.02687	-0.02585
391	0	-0.00575	-0.02682	-0.0258
392	0	-0.00574	-0.02677	-0.02576
393	0	-0.00573	-0.02671	-0.02571
394	0	-0.00571	-0.02666	-0.02566
395	0	-0.0057	-0.02661	-0.02561
396	0	-0.00569	-0.02656	-0.02556
397	0	-0.00567	-0.02651	-0.02551
398	0	-0.00566	-0.02646	-0.02547
399	0	-0.00564	-0.02641	-0.02542
400	0	-0.00563	-0.02637	-0.02537
401	0	-0.00562	-0.02632	-0.02532
402	0	-0.0056	-0.02627	-0.02528
403	0	-0.00559	-0.02622	-0.02523
404	0	-0.00558	-0.02617	-0.02518
405	0	-0.00557	-0.02612	-0.02514
406	0	-0.00555	-0.02607	-0.02509
407	0	-0.00554	-0.02602	-0.02504
408	0	-0.00553	-0.02598	-0.025
409	0	-0.00551	-0.02593	-0.02495
410	0	-0.0055	-0.02588	-0.02491
411	0	-0.00549	-0.02583	-0.02486
412	0	-0.00548	-0.02579	-0.02481
413	0	-0.00546	-0.02574	-0.02477
414	0	-0.00545	-0.02569	-0.02472
415	0	-0.00544	-0.02565	-0.02468
416	0	-0.00543	-0.0256	-0.02463
417	0	-0.00541	-0.02555	-0.02459
418	0	-0.0054	-0.02551	-0.02455
419	0	-0.00539	-0.02546	-0.0245
420	0	-0.00538	-0.02542	-0.02446
421	0	-0.00536	-0.02537	-0.02441
422	0	-0.00535	-0.02532	-0.02437
423	0	-0.00534	-0.02528	-0.02433
424	0	-0.00533	-0.02523	-0.02428
425	0	-0.00532	-0.02519	-0.02424
426	0	-0.00531	-0.02514	-0.0242
427	0	-0.00529	-0.0251	-0.02415
428	0	-0.00528	-0.02505	-0.02411
429	0	-0.00527	-0.02501	-0.02407
430	0	-0.00526	-0.02497	-0.02402
431	0	-0.00525	-0.02492	-0.02398
432	0	-0.00524	-0.02488	-0.02394
433	0	-0.00522	-0.02483	-0.0239
434	0	-0.00521	-0.02479	-0.02386
435	0	-0.0052	-0.02475	-0.02381
436	0	-0.00519	-0.0247	-0.02377
437	0	-0.00518	-0.02466	-0.02373
438	0	-0.00517	-0.02462	-0.02369
439	0	-0.00516	-0.02457	-0.02365
440	0	-0.00514	-0.02453	-0.02361
441	0	-0.00513	-0.02449	-0.02357
442	0	-0.00512	-0.02445	-0.02353
443	0	-0.00511	-0.0244	-0.02348
444	0	-0.0051	-0.02436	-0.02344
445	0	-0.00509	-0.02432	-0.0234
446	0	-0.00508	-0.02428	-0.02336
447	0	-0.00507	-0.02424	-0.02332
448	0	-0.00506	-0.02419	-0.02328
449	0	-0.00505	-0.02415	-0.02324
450	0	-0.00504	-0.02411	-0.0232
451	0	-0.00503	-0.02407	-0.02316
452	0	-0.00501	-0.02403	-0.02312
453	0	-0.005	-0.02399	-0.02309
454	0	-0.00499	-0.02395	-0.02305
455	0	-0.00498	-0.02391	-0.02301
456	0	-0.00497	-0.02387	-0.02297
457	0	-0.00496	-0.02383	-0.02293
458	0	-0.00495	-0.02379	-0.02289
459	0	-0.00494	-0.02375	-0.02285
460	0	-0.00493	-0.02371	-0.02281
461	0	-0.00492	-0.02367	-0.02278
462	0	-0.00491	-0.02363	-0.02274
463	0	-0.0049	-0.02359	-0.0227
464	0	-0.00489	-0.02355	-0.02266
465	0	-0.00488	-0.02351	-0.02262
466	0	-0.00487	-0.02347	-0.02259
467	0	-0.00486	-0.02343	-0.02255
468	0	-0.00485	-0.02339	-0.02251
469	0	-0.00484	-0.02335	-0.02247
470	0	-0.00483	-0.02331	-0.02244
471	0	-0.00482	-0.02328	-0.0224
472	0	-0.00481	-0.02324	-0.02236
473	0	-0.0048	-0.0232	-0.02233
474	0	-0.00479	-0.02316	-0.02229
475	0	-0.00478	-0.02312	-0.02225
476	0	-0.00477	-0.02309	-0.02222
477	0	-0.00476	-0.02305	-0.02218
478	0	-0.00475	-0.02301	-0.02214
479	0	-0.00474	-0.02297	-0.02211
480	0	-0.00474	-0.02294	-0.02207
481	0	-0.00473	-0.0229	-0.02204
482	0	-0.00472	-0.02286	-0.022
483	0	-0.00471	-0.02282	-0.02197
484	0	-0.0047	-0.02279	-0.02193
485	0	-0.00469	-0.02275	-0.02189
486	0	-0.00468	-0.02271	-0.02186
487	0	-0.00467	-0.02268	-0.02182
488	0	-0.00466	-0.02264	-0.02179
489	0	-0.00465	-0.0226	-0.02175
490	0	-0.00464	-0.02257	-0.02172
491	0	-0.00463	-0.02253	-0.02168
492	0	-0.00462	-0.0225	-0.02165
493	0	-0.00462	-0.02246	-0.02162
494	0	-0.00461	-0.02243	-0.02158
495	0	-0.0046	-0.02239	-0.02155
496	0	-0.00459	-0.02235	-0.02151
497	0	-0.00458	-0.02232	-0.02148
498	0	-0.00457	-0.02228	-0.02145
499	0	-0.00456	-0.02225	-0.02141
500	0	-0.00455	-0.02221	-0.02138
501	0	-0.00455	-0.02218	-0.02134
502	0	-0.00454	-0.02214	-0.02131
503	0	-0.00453	-0.02211	-0.02128
504	0	-0.00452	-0.02207	-0.02124
505	0	-0.00451	-0.02204	-0.02121
506	0	-0.0045	-0.02201	-0.02118
507	0	-0.00449	-0.02197	-0.02114
508	0	-0.00449	-0.02194	-0.02111
509	0	-0.00448	-0.0219	-0.02108
510	0	-0.00447	-0.02187	-0.02105
511	0	-0.00446	-0.02183	-0.02101
512	0	-0.00445	-0.0218	-0.02098
513	0	-0.00444	-0.02177	-0.02095
514	0	-0.00444	-0.02173	-0.02092
515	0	-0.00443	-0.0217	-0.02088
516	0	-0.00442	-0.02167	-0.02085
517	0	-0.00441	-0.02163	-0.02082
518	0	-0.0044	-0.0216	-0.02079
519	0	-0.00439	-0.02157	-0.02076
520	0	-0.00439	-0.02153	-0.02073
521	0	-0.00438	-0.0215	-0.02069
522	0	-0.00437	-0.02147	-0.02066
523	0	-0.00436	-0.02144	-0.02063
524	0	-0.00435	-0.0214	-0.0206
525	0	-0.00435	-0.02137	-0.02057
526	0	-0.00434	-0.02134	-0.02054
527	0	-0.00433	-0.02131	-0.02051
528	0	-0.00432	-0.02127	-0.02048
529	0	-0.00431	-0.02124	-0.02044
530	0	-0.00431	-0.02121	-0.02041
531	0	-0.0043	-0.02118	-0.02038
532	0	-0.00429	-0.02115	-0.02035
533	0	-0.00428	-0.02112	-0.02032
534	0	-0.00428	-0.02108	-0.02029
535	0	-0.00427	-0.02105	-0.02026
536	0	-0.00426	-0.02102	-0.02023
537	0	-0.00425	-0.02099	-0.0202
538	0	-0.00425	-0.02096	-0.02017
539	0	-0.00424	-0.02093	-0.02014
540	0	-0.00423	-0.0209	-0.02011
541	0	-0.00422	-0.02087	-0.02008
542	0	-0.00422	-0.02083	-0.02005
543	0	-0.00421	-0.0208	-0.02002
544	0	-0.0042	-0.02077	-0.01999
545	0	-0.00419	-0.02074	-0.01996
546	0	-0.00419	-0.02071	-0.01993
547	0	-0.00418	-0.02068	-0.0199
548	0	-0.00417	-0.02065	-0.01988
549	0	-0.00416	-0.02062	-0.01985
550	0	-0.00416	-0.02059	-0.01982
551	0	-0.00415	-0.02056	-0.01979
552	0	-0.00414	-0.02053	-0.01976
553	0	-0.00413	-0.0205	-0.01973
554	0	-0.00413	-0.02047	-0.0197
555	0	-0.00412	-0.02044	-0.01967
556	0	-0.00411	-0.02041	-0.01965
557	0	-0.00411	-0.02038	-0.01962
558	0	-0.0041	-0.02035	-0.01959
559	0	-0.00409	-0.02032	-0.01956
560	0	-0.00409	-0.0203	-0.01953
561	0	-0.00408	-0.02027	-0.0195
562	0	-0.00407	-0.02024	-0.01948
563	0	-0.00406	-0.02021	-0.01945
564	0	-0.00406	-0.02018	-0.01942
565	0	-0.00405	-0.02015	-0.01939
566	0	-0.00404	-0.02012	-0.01937
567	0	-0.00404	-0.02009	-0.01934
568	0	-0.00403	-0.02006	-0.01931
569	0	-0.00402	-0.02004	-0.01928
570	0	-0.00402	-0.02001	-0.01926
571	0	-0.00401	-0.01998	-0.01923
572	0	-0.004	-0.01995	-0.0192
573	0	-0.004	-0.01992	-0.01917
574	0	-0.00399	-0.01989	-0.01915
575	0	-0.00398	-0.01987	-0.01912
576	0	-0.00398	-0.01984	-0.01909
577	0	-0.00397	-0.01981	-0.01907
578	0	-0.00396	-0.01978	-0.01904
579	0	-0.00396	-0.01975	-0.01901
580	0	-0.00395	-0.01973	-0.01899
581	0	-0.00394	-0.0197	-0.01896
582	0	-0.00394	-0.01967	-0.01893
583	0	-0.00393	-0.01964	-0.01891
584	0	-0.00392	-0.01962	-0.01888
585	0	-0.00392	-0.01959	-0.01885
586	0	-0.00391	-0.01956	-0.01883
587	0	-0.0039	-0.01954	-0.0188
588	0	-0.0039	-0.01951	-0.01878
589	0	-0.00389	-0.01948	-0.01875
590	0	-0.00389	-0.01945	-0.01872
591	0	-0.00388	-0.01943	-0.0187
592	0	-0.00387	-0.0194	-0.01867
593	0	-0.00387	-0.01937	-0.01865
594	0	-0.00386	-0.01935	-0.01862
595	0	-0.00385	-0.01932	-0.0186
596	0	-0.00385	-0.0193	-0.01857
597	0	-0.00384	-0.01927	-0.01855
598	0	-0.00384	-0.01924	-0.01852
599	0	-0.00383	-0.01922	-0.01849
600	0	-0.00382	-0.01919	-0.01847
601	0	-0.00382	-0.01916	-0.01844
602	0	-0.00381	-0.01914	-0.01842
603	0	-0.0038	-0.01911	-0.01839
604	0	-0.0038	-0.01909	-0.01837
605	0	-0.00379	-0.01906	-0.01834
606	0	-0.00379	-0.01903	-0.01832
607	0	-0.00378	-0.01901	-0.0183
608	0	-0.00377	-0.01898	-0.01827
609	0	-0.00377	-0.01896	-0.01825
610	0	-0.00376	-0.01893	-0.01822
611	0	-0.00376	-0.01891	-0.0182
612	0	-0.00375	-0.01888	-0.01817
613	0	-0.00374	-0.01886	-0.01815
614	0	-0.00374	-0.01883	-0.01812
615	0	-0.00373	-0.01881	-0.0181
616	0	-0.00373	-0.01878	-0.01808
617	0	-0.00372	-0.01876	-0.01805
618	0	-0.00372	-0.01873	-0.01803
619	0	-0.00371	-0.01871	-0.018
620	0	-0.0037	-0.01868	-0.01798
621	0	-0.0037	-0.01866	-0.01796
622	0	-0.00369	-0.01863	-0.01793
623	0	-0.00369	-0.01861	-0.01791
624	0	-0.00368	-0.01858	-0.01789
625	0	-0.00368	-0.01856	-0.01786
626	0	-0.00367	-0.01853	-0.01784
627	0	-0.00366	-0.01851	-0.01782
628	0	-0.00366	-0.01849	-0.01779
629	0	-0.00365	-0.01846	-0.01777
630	0	-0.00365	-0.01844	-0.01775
631	0	-0.00364	-0.01841	-0.01772
632	0	-0.00364	-0.01839	-0.0177
633	0	-0.00363	-0.01837	-0.01768
634	0	-0.00363	-0.01834	-0.01765
635	0	-0.00362	-0.01832	-0.01763
636	0	-0.00361	-0.01829	-0.01761
637	0	-0.00361	-0.01827	-0.01758
638	0	-0.0036	-0.01825	-0.01756
639	0	-0.0036	-0.01822	-0.01754
640	0	-0.00359	-0.0182	-0.01752
641	0	-0.00359	-0.01818	-0.01749
642	0	-0.00358	-0.01815	-0.01747
643	0	-0.00358	-0.01813	-0.01745
644	0	-0.00357	-0.01811	-0.01743
645	0	-0.00357	-0.01808	-0.0174
646	0	-0.00356	-0.01806	-0.01738
647	0	-0.00355	-0.01804	-0.01736
648	0	-0.00355	-0.01801	-0.01734
649	0	-0.00354	-0.01799	-0.01732
650	0	-0.00354	-0.01797	-0.01729
651	0	-0.00353	-0.01794	-0.01727
652	0	-0.00353	-0.01792	-0.01725
653	0	-0.00352	-0.0179	-0.01723
654	0	-0.00352	-0.01788	-0.01721
655	0	-0.00351	-0.01785	-0.01718
656	0	-0.00351	-0.01783	-0.01716
657	0	-0.0035	-0.01781	-0.01714
658	0	-0.0035	-0.01779	-0.01712
659	0	-0.00349	-0.01776	-0.0171
660	0	-0.00349	-0.01774	-0.01708
661	0	-0.00348	-0.01772	-0.01705
662	0	-0.00348	-0.0177	-0.01703
663	0	-0.00347	-0.01767	-0.01701
664	0	-0.00347	-0.01765	-0.01699
665	0	-0.00346	-0.01763	-0.01697
666	0	-0.00346	-0.01761	-0.01695
667	0	-0.00345	-0.01759	-0.01693
668	0	-0.00345	-0.01756	-0.01691
669	0	-0.00344	-0.01754	-0.01688
670	0	-0.00344	-0.01752	-0.01686
671	0	-0.00343	-0.0175	-0.01684
672	0	-0.00343	-0.01748	-0.01682
673	0	-0.00342	-0.01746	-0.0168
674	0	-0.00342	-0.01743	-0.01678
675	0	-0.00341	-0.01741	-0.01676
676	0	-0.00341	-0.01739	-0.01674
677	0	-0.0034	-0.01737	-0.01672
678	0	-0.0034	-0.01735	-0.0167
679	0	-0.00339	-0.01733	-0.01668
680	0	-0.00339	-0.01731	-0.01666
681	0	-0.00338	-0.01728	-0.01664
682	0	-0.00338	-0.01726	-0.01662
683	0	-0.00337	-0.01724	-0.0166
684	0	-0.00337	-0.01722	-0.01658
685	0	-0.00336	-0.0172	-0.01655
686	0	-0.00336	-0.01718	-0.01653
687	0	-0.00335	-0.01716	-0.01651
688	0	-0.00335	-0.01714	-0.01649
689	0	-0.00334	-0.01712	-0.01647
690	0	-0.00334	-0.0171	-0.01645
691	0	-0.00334	-0.01707	-0.01643
692	0	-0.00333	-0.01705	-0.01641
693	0	-0.00333	-0.01703	-0.01639
694	0	-0.00332	-0.01701	-0.01638
695	0	-0.00332	-0.01699	-0.01636
696	0	-0.00331	-0.01697	-0.01634
697	0	-0.00331	-0.01695	-0.01632
698	0	-0.0033	-0.01693	-0.0163
699	0	-0.0033	-0.01691	-0.01628
700	0	-0.00329	-0.01689	-0.01626
701	0	-0.00329	-0.01687	-0.01624
702	0	-0.00328	-0.01685	-0.01622
703	0	-0.00328	-0.01683	-0.0162
704	0	-0.00328	-0.01681	-0.01618
705	0	-0.00327	-0.01679	-0.01616
706	0	-0.00327	-0.01677	-0.01614
707	0	-0.00326	-0.01675	-0.01612
708	0	-0.00326	-0.01673	-0.0161
709	0	-0.00325	-0.01671	-0.01608
710	0	-0.00325	-0.01669	-0.01606
711	0	-0.00324	-0.01667	-0.01605
712	0	-0.00324	-0.01665	-0.01603
713	0	-0.00324	-0.01663	-0.01601
714	0	-0.00323	-0.01661	-0.01599
715	0	-0.00323	-0.01659	-0.01597
716	0	-0.00322	-0.01657	-0.01595
717	0	-0.00322	-0.01655	-0.01593
718	0	-0.00321	-0.01653	-0.01591
719	0	-0.00321	-0.01651	-0.0159
720	0	-0.00321	-0.0165	-0.01588
721	0	-0.0032	-0.01648	-0.01586
722	0	-0.0032	-0.01646	-0.01584
723	0	-0.00319	-0.01644	-0.01582
724	0	-0.00319	-0.01642	-0.0158
725	0	-0.00318	-0.0164	-0.01578
726	0	-0.00318	-0.01638	-0.01577
727	0	-0.00318	-0.01636	-0.01575
728	0	-0.00317	-0.01634	-0.01573
729	0	-0.00317	-0.01632	-0.01571
730	0	-0.00316	-0.0163	-0.01569
731	0	-0.00316	-0.01629	-0.01568
732	0	-0.00315	-0.01627	-0.01566
733	0	-0.00315	-0.01625	-0.01564
734	0	-0.00315	-0.01623	-0.01562
735	0	-0.00314	-0.01621	-0.0156
736	0	-0.00314	-0.01619	-0.01559
737	0	-0.00313	-0.01617	-0.01557
738	0	-0.00313	-0.01615	-0.01555
739	0	-0.00313	-0.01614	-0.01553
740	0	-0.00312	-0.01612	-0.01551
741	0	-0.00312	-0.0161	-0.0155
742	0	-0.00311	-0.01608	-0.01548
743	0	-0.00311	-0.01606	-0.01546
744	0	-0.00311	-0.01604	-0.01544
745	0	-0.0031	-0.01603	-0.01543
746	0	-0.0031	-0.01601	-0.01541
747	0	-0.00309	-0.01599	-0.01539
748	0	-0.00309	-0.01597	-0.01537
749	0	-0.00308	-0.01595	-0.01536
750	0	-0.00308	-0.01594	-0.01534
751	0	-0.00308	-0.01592	-0.01532
752	0	-0.00307	-0.0159	-0.0153
753	0	-0.00307	-0.01588	-0.01529
754	0	-0.00307	-0.01586	-0.01527
755	0	-0.00306	-0.01585	-0.01525
756	0	-0.00306	-0.01583	-0.01524
757	0	-0.00305	-0.01581	-0.01522
758	0	-0.00305	-0.01579	-0.0152
759	0	-0.00305	-0.01577	-0.01518
760	0	-0.00304	-0.01576	-0.01517
761	0	-0.00304	-0.01574	-0.01515
762	0	-0.00303	-0.01572	-0.01513
763	0	-0.00303	-0.0157	-0.01512
764	0	-0.00303	-0.01569	-0.0151
765	0	-0.00302	-0.01567	-0.01508
766	0	-0.00302	-0.01565	-0.01507
767	0	-0.00301	-0.01563	-0.01505
768	0	-0.00301	-0.01562	-0.01503
769	0	-0.00301	-0.0156	-0.01502
770	0	-0.003	-0.01558	-0.015
771	0	-0.003	-0.01557	-0.01498
772	0	-0.003	-0.01555	-0.01497
773	0	-0.00299	-0.01553	-0.01495
774	0	-0.00299	-0.01551	-0.01493
775	0	-0.00298	-0.0155	-0.01492
776	0	-0.00298	-0.01548	-0.0149
777	0	-0.00298	-0.01546	-0.01488
778	0	-0.00297	-0.01545	-0.01487
779	0	-0.00297	-0.01543	-0.01485
780	0	-0.00297	-0.01541	-0.01484
781	0	-0.00296	-0.0154	-0.01482
782	0	-0.00296	-0.01538	-0.0148
783	0	-0.00295	-0.01536	-0.01479
784	0	-0.00295	-0.01535	-0.01477
785	0	-0.00295	-0.01533	-0.01475
786	0	-0.00294	-0.01531	-0.01474
787	0	-0.00294	-0.0153	-0.01472
788	0	-0.00294	-0.01528	-0.01471
789	0	-0.00293	-0.01526	-0.01469
790	0	-0.00293	-0.01525	-0.01468
791	0	-0.00293	-0.01523	-0.01466
792	0	-0.00292	-0.01521	-0.01464
793	0	-0.00292	-0.0152	-0.01463
794	0	-0.00291	-0.01518	-0.01461
795	0	-0.00291	-0.01516	-0.0146
796	0	-0.00291	-0.01515	-0.01458
797	0	-0.0029	-0.01513	-0.01456
798	0	-0.0029	-0.01511	-0.01455
799	0	-0.0029	-0.0151	-0.01453
800	0	-0.00289	-0.01508	-0.01452
801	0	-0.00289	-0.01507	-0.0145
802	0	-0.00289	-0.01505	-0.01449
803	0	-0.00288	-0.01503	-0.01447
804	0	-0.00288	-0.01502	-0.01446
805	0	-0.00288	-0.015	-0.01444
806	0	-0.00287	-0.01499	-0.01443
807	0	-0.00287	-0.01497	-0.01441
808	0	-0.00287	-0.01495	-0.01439
809	0	-0.00286	-0.01494	-0.01438
810	0	-0.00286	-0.01492	-0.01436
811	0	-0.00286	-0.01491	-0.01435
812	0	-0.00285	-0.01489	-0.01433
813	0	-0.00285	-0.01488	-0.01432
814	0	-0.00285	-0.01486	-0.0143
815	0	-0.00284	-0.01484	-0.01429
816	0	-0.00284	-0.01483	-0.01427
817	0	-0.00284	-0.01481	-0.01426
818	0	-0.00283	-0.0148	-0.01424
819	0	-0.00283	-0.01478	-0.01423
820	0	-0.00283	-0.01477	-0.01421
821	0	-0.00282	-0.01475	-0.0142
822	0	-0.00282	-0.01474	-0.01418
823	0	-0.00282	-0.01472	-0.01417
824	0	-0.00281	-0.0147	-0.01415
825	0	-0.00281	-0.01469	-0.01414
826	0	-0.00281	-0.01467	-0.01413
827	0	-0.0028	-0.01466	-0.01411
828	0	-0.0028	-0.01464	-0.0141
829	0	-0.0028	-0.01463	-0.01408
830	0	-0.00279	-0.01461	-0.01407
831	0	-0.00279	-0.0146	-0.01405
832	0	-0.00279	-0.01458	-0.01404
833	0	-0.00278	-0.01457	-0.01402
834	0	-0.00278	-0.01455	-0.01401
835	0	-0.00278	-0.01454	-0.01399
836	0	-0.00277	-0.01452	-0.01398
837	0	-0.00277	-0.01451	-0.01397
838	0	-0.00277	-0.01449	-0.01395
839	0	-0.00276	-0.01448	-0.01394
840	0	-0.00276	-0.01446	-0.01392
841	0	-0.00276	-0.01445	-0.01391
842	0	-0.00275	-0.01443	-0.01389
843	0	-0.00275	-0.01442	-0.01388
844	0	-0.00275	-0.0144	-0.01387
845	0	-0.00274	-0.01439	-0.01385
846	0	-0.00274	-0.01437	-0.01384
847	0	-0.00274	-0.01436	-0.01382
848	0	-0.00273	-0.01435	-0.01381
849	0	-0.00273	-0.01433	-0.01379
850	0	-0.00273	-0.01432	-0.01378
851	0	-0.00272	-0.0143	-0.01377
852	0	-0.00272	-0.01429	-0.01375
853	0	-0.00272	-0.01427	-0.01374
854	0	-0.00272	-0.01426	-0.01372
855	0	-0.00271	-0.01424	-0.01371
856	0	-0.00271	-0.01423	-0.0137
857	0	-0.00271	-0.01422	-0.01368
858	0	-0.0027	-0.0142	-0.01367
859	0	-0.0027	-0.01419	-0.01366
860	0	-0.0027	-0.01417	-0.01364
861	0	-0.00269	-0.01416	-0.01363
862	0	-0.00269	-0.01414	-0.01361
863	0	-0.00269	-0.01413	-0.0136
864	0	-0.00268	-0.01412	-0.01359
865	0	-0.00268	-0.0141	-0.01357
866	0	-0.00268	-0.01409	-0.01356
867	0	-0.00268	-0.01407	-0.01355
868	0	-0.00267	-0.01406	-0.01353
869	0	-0.00267	-0.01405	-0.01352
870	0	-0.00267	-0.01403	-0.01351
871	0	-0.00266	-0.01402	-0.01349
872	0	-0.00266	-0.014	-0.01348
873	0	-0.00266	-0.01399	-0.01347
874	0	-0.00265	-0.01398	-0.01345
875	0	-0.00265	-0.01396	-0.01344
876	0	-0.00265	-0.01395	-0.01343
877	0	-0.00265	-0.01393	-0.01341
878	0	-0.00264	-0.01392	-0.0134
879	0	-0.00264	-0.01391	-0.01339
880	0	-0.00264	-0.01389	-0.01337
881	0	-0.00263	-0.01388	-0.01336
882	0	-0.00263	-0.01387	-0.01335
883	0	-0.00263	-0.01385	-0.01333
884	0	-0.00263	-0.01384	-0.01332
885	0	-0.00262	-0.01382	-0.01331
886	0	-0.00262	-0.01381	-0.01329
887	0	-0.00262	-0.0138	-0.01328
888	0	-0.00261	-0.01378	-0.01327
889	0	-0.00261	-0.01377	-0.01326
890	0	-0.00261	-0.01376	-0.01324
891	0	-0.00261	-0.01374	-0.01323
892	0	-0.0026	-0.01373	-0.01322
893	0	-0.0026	-0.01372	-0.0132
894	0	-0.0026	-0.0137	-0.01319
895	0	-0.00259	-0.01369	-0.01318
896	0	-0.00259	-0.01368	-0.01317
897	0	-0.00259	-0.01366	-0.01315
898	0	-0.00259	-0.01365	-0.01314
899	0	-0.00258	-0.01364	-0.01313
900	0	-0.00258	-0.01362	-0.01311
901	0	-0.00258	-0.01361	-0.0131
902	0	-0.00257	-0.0136	-0.01309
903	0	-0.00257	-0.01358	-0.01308
904	0	-0.00257	-0.01357	-0.01306
905	0	-0.00257	-0.01356	-0.01305
906	0	-0.00256	-0.01355	-0.01304
907	0	-0.00256	-0.01353	-0.01303
908	0	-0.00256	-0.01352	-0.01301
909	0	-0.00256	-0.01351	-0.013
910	0	-0.00255	-0.01349	-0.01299
911	0	-0.00255	-0.01348	-0.01298
912	0	-0.00255	-0.01347	-0.01296
913	0	-0.00254	-0.01345	-0.01295
914	0	-0.00254	-0.01344	-0.01294
915	0	-0.00254	-0.01343	-0.01293
916	0	-0.00254	-0.01342	-0.01291
917	0	-0.00253	-0.0134	-0.0129
918	0	-0.00253	-0.01339	-0.01289
919	0	-0.00253	-0.01338	-0.01288
920	0	-0.00253	-0.01337	-0.01287
921	0	-0.00252	-0.01335	-0.01285
922	0	-0.00252	-0.01334	-0.01284
923	0	-0.00252	-0.01333	-0.01283
924	0	-0.00251	-0.01331	-0.01282
925	0	-0.00251	-0.0133	-0.01281
926	0	-0.00251	-0.01329	-0.01279
927	0	-0.00251	-0.01328	-0.01278
928	0	-0.0025	-0.01326	-0.01277
929	0	-0.0025	-0.01325	-0.01276
930	0	-0.0025	-0.01324	-0.01274
931	0	-0.0025	-0.01323	-0.01273
932	0	-0.00249	-0.01322	-0.01272
933	0	-0.00249	-0.0132	-0.01271
934	0	-0.00249	-0.01319	-0.0127
935	0	-0.00249	-0.01318	-0.01269
936	0	-0.00248	-0.01317	-0.01267
937	0	-0.00248	-0.01315	-0.01266
938	0	-0.00248	-0.01314	-0.01265
939	0	-0.00248	-0.01313	-0.01264
940	0	-0.00247	-0.01312	-0.01263
941	0	-0.00247	-0.0131	-0.01261
942	0	-0.00247	-0.01309	-0.0126
943	0	-0.00247	-0.01308	-0.01259
944	0	-0.00246	-0.01307	-0.01258
945	0	-0.00246	-0.01306	-0.01257
946	0	-0.00246	-0.01304	-0.01256
947	0	-0.00246	-0.01303	-0.01254
948	0	-0.00245	-0.01302	-0.01253
949	0	-0.00245	-0.01301	-0.01252
950	0	-0.00245	-0.013	-0.01251
951	0	-0.00244	-0.01298	-0.0125
952	0	-0.00244	-0.01297	-0.01249
953	0	-0.00244	-0.01296	-0.01248
954	0	-0.00244	-0.01295	-0.01246
955	0	-0.00243	-0.01294	-0.01245
956	0	-0.00243	-0.01292	-0.01244
957	0	-0.00243	-0.01291	-0.01243
958	0	-0.00243	-0.0129	-0.01242
959	0	-0.00243	-0.01289	-0.01241
960	0	-0.00242	-0.01288	-0.0124
961	0	-0.00242	-0.01287	-0.01238
962	0	-0.00242	-0.01285	-0.01237
963	0	-0.00242	-0.01284	-0.01236
964	0	-0.00241	-0.01283	-0.01235
965	0	-0.00241	-0.01282	-0.01234
966	0	-0.00241	-0.01281	-0.01233
967	0	-0.00241	-0.01279	-0.01232
968	0	-0.0024	-0.01278	-0.01231
969	0	-0.0024	-0.01277	-0.01229
970	0	-0.0024	-0.01276	-0.01228
971	0	-0.0024	-0.01275	-0.01227
972	0	-0.00239	-0.01274	-0.01226
973	0	-0.00239	-0.01273	-0.01225
974	0	-0.00239	-0.01271	-0.01224
975	0	-0.00239	-0.0127	-0.01223
976	0	-0.00238	-0.01269	-0.01222
977	0	-0.00238	-0.01268	-0.01221
978	0	-0.00238	-0.01267	-0.01219
979	0	-0.00238	-0.01266	-0.01218
980	0	-0.00237	-0.01265	-0.01217
981	0	-0.00237	-0.01263	-0.01216
982	0	-0.00237	-0.01262	-0.01215
983	0	-0.00237	-0.01261	-0.01214
984	0	-0.00236	-0.0126	-0.01213
985	0	-0.00236	-0.01259	-0.01212
986	0	-0.00236	-0.01258	-0.01211
987	0	-0.00236	-0.01257	-0.0121
988	0	-0.00236	-0.01256	-0.01209
989	0	-0.00235	-0.01254	-0.01208
990	0	-0.00235	-0.01253	-0.01206
991	0	-0.00235	-0.01252	-0.01205
992	0	-0.00235	-0.01251	-0.01204
993	0	-0.00234	-0.0125	-0.01203
994	0	-0.00234	-0.01249	-0.01202
995	0	-0.00234	-0.01248	-0.01201
996	0	-0.00234	-0.01247	-0.012
997	0	-0.00233	-0.01246	-0.01199
998	0	-0.00233	-0.01244	-0.01198
999	0	-0.00233	-0.01243	-0.01197
1000	0	-0.00233	-0.01242	-0.01196
1001	0	-0.00233	-0.01241	-0.01195

[truncated: 1 more sheets: Fig.4c]
